# Supplementary material for: Fluconazole–malonic acid (1/1)
Source: Acta Crystallogr Sect E Struct Rep Online. 2013 Feb 13;69(Pt 3):o378–9. doi: 10.1107/S1600536813003656 (PMC3588488; doi:10.1107/S1600536813003656)
Supplement: Supplementary file 1 [file e-69-0o378-sup1.cif]

##############################################################################
#                                                                            #
# This CIF contains the data in a paper accepted for publication in          #
# Acta Crystallographica Section E. It conforms to the requirements of       #
# Notes for Authors for Acta Crystallographica Section E, and has been       #
# peer reviewed under the auspices of the IUCr Commission on Journals.       #
#                                                                            #
# Full details of the Crystallographic Information File format               #
# are given in the paper "The Crystallographic Information File (CIF):       #
# a New Standard Archive File for Crystallography" by S. R. Hall, F. H.      #
# Allen and I. D. Brown [Acta Cryst. (1991), A47, 655-685].                  #
#                                                                            #
# The current version of the core CIF dictionary is obtainable from          #
# ftp://ftp.iucr.org/pub/cif_core.dic.                                       #
#                                                                            #
# Software is freely available for graphical display of the structure(s)     #
# in this CIF. For information consult the CIF software page                 #
# http://www.iucr.org/resources/cif/software.                                #
#                                                                            #
# This file may be used for bona fide research purposes within the           #
# scientific community so long as proper attribution is given to the journal # 
# article from which it was obtained.                                        #
#                                                                            #
##############################################################################
data_global
_audit_creation_method     SHELXL-97
_journal_date_recd_electronic     2013-01-24
_journal_date_accepted     2013-02-05
_journal_name_full     'Acta Crystallographica, Section E'
_journal_year     2013
_journal_volume     69
_journal_issue      3
_journal_page_first     o378
_journal_page_last     o379
_journal_paper_category     QO
_journal_paper_doi     10.1107/S1600536813003656
_journal_coeditor_code     GK2552
_publ_contact_author_name     'Nina Lah'
_publ_contact_author_address
;
University of Ljubljana
Faculty of Chemistry and Chemical Technology
A\>sker\>ceva 5
1000 Ljubljana
Slovenia
;
_publ_contact_author_email     nina.lah@fkkt.uni-lj.si
_publ_contact_author_fax     '+386 2419 220'
_publ_contact_author_phone     '+386 1 2419 114'
_publ_section_title
;
Fluconazole--malonic acid (1/1)
;
loop_
    _publ_author_name
    _publ_author_address
    'Kastelic, Jo\<ze'
;
Krka d.d.
\<Smarje\<ska cesta 6
8501 Novo mesto
Slovenia
;
    'Kikelj , Danijel'
;
University of Ljubljana
Faculty of Pharmacy
A\<sker\<ceva 7
1000 Ljubljana
Slovenia
;
    'Leban, Ivan'
;
University of Ljubljana
Faculty of Chemistry and Chemical Technology
A\<sker\<ceva 5
1000 Ljubljana
Slovenia
;
    'Lah, Nina'
;
University of Ljubljana
Faculty of Chemistry and Chemical Technology
A\<sker\<ceva 5
1000 Ljubljana
Slovenia
;
data_I
_chemical_name_systematic     ?
_chemical_name_common     ?
_chemical_formula_moiety     'C13 H12 F2 N6 O, C3 H4 O4'
_chemical_formula_sum     'C16 H16 F2 N6 O5'
_chemical_formula_weight     410.35
_chemical_melting_point     ?
_symmetry_cell_setting     orthorhombic
_symmetry_space_group_name_H-M     Pbcn
loop_
    _symmetry_equiv_pos_as_xyz
    'x, y, z'
    '-x+1/2, -y+1/2, z+1/2'
    'x+1/2, -y+1/2, -z'
    '-x, y, -z+1/2'
    '-x, -y, -z'
    'x-1/2, y-1/2, -z-1/2'
    '-x-1/2, y-1/2, z'
    'x, -y, z-1/2'
_cell_length_a     14.7196(2)
_cell_length_b     8.48910(10)
_cell_length_c     28.1096(4)
_cell_angle_alpha     90.00
_cell_angle_beta     90.00
_cell_angle_gamma     90.00
_cell_volume     3512.47(8)
_cell_formula_units_Z     8
_cell_measurement_reflns_used     4524
_cell_measurement_theta_min     1.00
_cell_measurement_theta_max     27.48
_cell_measurement_temperature     150(2)
_exptl_crystal_description     'hexagonal plates'
_exptl_crystal_colour     colourless
_exptl_crystal_size_max     0.18
_exptl_crystal_size_mid     0.18
_exptl_crystal_size_min     0.12
_exptl_crystal_density_diffrn     1.552
_exptl_crystal_density_meas     ?
_exptl_crystal_density_method     'not measured'
_exptl_crystal_F_000     1696
_exptl_absorpt_coefficient_mu     0.131
_exptl_absorpt_correction_type     none
_exptl_absorpt_process_details     ?
_exptl_absorpt_correction_T_min     ?
_exptl_absorpt_correction_T_max     ?
_exptl_special_details     ?
_diffrn_ambient_temperature     150(2)
_diffrn_radiation_type     MoK\a
_diffrn_radiation_wavelength     0.71073
_diffrn_radiation_source     'fine-focus sealed tube'
_diffrn_radiation_monochromator     graphite
_diffrn_measurement_device_type     'Nonius Kappa CCD'
_diffrn_measurement_method     '\w-scans at \k=55\%'
_diffrn_detector_area_resol_mean     ?
_diffrn_reflns_number     7522
_diffrn_reflns_av_R_equivalents     0.0239
_diffrn_reflns_av_sigmaI/netI     0.0294
_diffrn_reflns_theta_min     2.00
_diffrn_reflns_theta_max     27.47
_diffrn_reflns_theta_full     27.47
_diffrn_measured_fraction_theta_max     0.997
_diffrn_measured_fraction_theta_full     0.997
_diffrn_reflns_limit_h_min     -19
_diffrn_reflns_limit_h_max     19
_diffrn_reflns_limit_k_min     -11
_diffrn_reflns_limit_k_max     11
_diffrn_reflns_limit_l_min     -36
_diffrn_reflns_limit_l_max     36
_diffrn_standards_number     0
_diffrn_standards_interval_count     0
_diffrn_standards_interval_time     0
_diffrn_standards_decay_%     .
_refine_special_details
;
Refinement of <i>F</i>^2^ against ALL reflections. The weighted <i>R</i>-factor
<i>wR</i> and goodness of fit <i>S</i> are based on <i>F</i>^2^, conventional
<i>R</i>-factors <i>R</i> are based on <i>F</i>, with <i>F</i> set to zero for
negative <i>F</i>^2^. The threshold expression of <i>F</i>^2^ >
\s(<i>F</i>^2^) is used only for calculating <i>R</i>-factors(gt) <i>etc</i>.
and is not relevant to the choice of reflections for refinement.
<i>R</i>-factors based on <i>F</i>^2^ are statistically about twice as large
as those based on <i>F</i>, and <i>R</i>- factors based on ALL data will be
even larger.
;
_reflns_number_total     4012
_reflns_number_gt     3069
_reflns_threshold_expression     >2sigma(I)
_refine_ls_structure_factor_coef     Fsqd
_refine_ls_matrix_type     full
_refine_ls_R_factor_all     0.0575
_refine_ls_R_factor_gt     0.0382
_refine_ls_wR_factor_gt     0.0898
_refine_ls_wR_factor_ref     0.0997
_refine_ls_goodness_of_fit_ref     1.028
_refine_ls_restrained_S_all     1.028
_refine_ls_number_reflns     4012
_refine_ls_number_parameters     274
_refine_ls_number_restraints     0
_refine_ls_hydrogen_treatment     mixed
_refine_ls_weighting_scheme     calc
_refine_ls_weighting_details
         'calc w=1/[\s^2^(Fo^2^)+(0.0504P)^2^+1.0478P] where P=(Fo^2^+2Fc^2^)/3'
_atom_sites_solution_hydrogens     geom
_atom_sites_solution_primary     direct
_atom_sites_solution_secondary     difmap
_refine_ls_shift/su_max     0.001
_refine_ls_shift/su_mean     0.000
_refine_diff_density_max     0.319
_refine_diff_density_min     -0.285
_refine_ls_extinction_method     none
_refine_ls_extinction_coef     ?
loop_
    _atom_type_symbol
    _atom_type_description
    _atom_type_scat_dispersion_real
    _atom_type_scat_dispersion_imag
    _atom_type_scat_source
    C C 0.0033 0.0016 'International Tables Vol C Tables 4.2.6.8 and 6.1.1.4'
    H H 0.0000 0.0000 'International Tables Vol C Tables 4.2.6.8 and 6.1.1.4'
    N N 0.0061 0.0033 'International Tables Vol C Tables 4.2.6.8 and 6.1.1.4'
    O O 0.0106 0.0060 'International Tables Vol C Tables 4.2.6.8 and 6.1.1.4'
    F F 0.0171 0.0103 'International Tables Vol C Tables 4.2.6.8 and 6.1.1.4'
_computing_data_collection     'COLLECT (Nonius, 1998)'
_computing_cell_refinement     'DENZO and SCALEPACK (Otwinowski & Minor, 1997)'
_computing_data_reduction     'DENZO and SCALEPACK (Otwinowski & Minor, 1997)'
_computing_structure_solution     'SHELXS97 (Sheldrick, 2008)'
_computing_structure_refinement     'SHELXL97 (Sheldrick, 2008)'
_computing_molecular_graphics     'ORTEP-3 for Windows (Farrugia, 2012)'
_computing_publication_material
                            'SHELXL97 (Sheldrick, 2008) and PLATON (Spek, 2009)'
loop_
    _atom_site_type_symbol
    _atom_site_label
    _atom_site_fract_x
    _atom_site_fract_y
    _atom_site_fract_z
    _atom_site_U_iso_or_equiv
    _atom_site_adp_type
    _atom_site_calc_flag
    _atom_site_refinement_flags
    _atom_site_occupancy
    _atom_site_symmetry_multiplicity
    _atom_site_disorder_assembly
    _atom_site_disorder_group
    C C1 0.54177(9) 0.13534(17) 0.64550(5) 0.0206(3) Uani d . 1 1 . .
    C C2 0.58200(10) -0.00574(18) 0.63211(5) 0.0244(3) Uani d . 1 1 . .
    C C3 0.55741(11) -0.15059(19) 0.64974(6) 0.0293(3) Uani d . 1 1 . .
    H H3 0.5863 -0.2425 0.6400 0.035 Uiso calc R 1 1 . .
    C C4 0.48774(11) -0.15328(19) 0.68268(6) 0.0288(3) Uani d . 1 1 . .
    C C5 0.44513(11) -0.01972(19) 0.69784(6) 0.0286(3) Uani d . 1 1 . .
    H H5 0.3987 -0.0248 0.7202 0.034 Uiso calc R 1 1 . .
    C C6 0.47258(10) 0.12392(18) 0.67916(5) 0.0241(3) Uani d . 1 1 . .
    H H6 0.4439 0.2154 0.6894 0.029 Uiso calc R 1 1 . .
    F F2 0.65063(6) -0.00225(11) 0.59954(3) 0.0341(2) Uani d . 1 1 . .
    F F4 0.46114(7) -0.29475(11) 0.70033(4) 0.0425(3) Uani d . 1 1 . .
    C C10 0.57056(9) 0.29636(17) 0.62593(5) 0.0200(3) Uani d . 1 1 . .
    O O1 0.51652(7) 0.41828(12) 0.64549(3) 0.0222(2) Uani d . 1 1 . .
    C C21 0.56338(10) 0.29942(17) 0.57093(5) 0.0230(3) Uani d . 1 1 . .
    H H21A 0.6091 0.2302 0.5575 0.028 Uiso calc R 1 1 . .
    H H21B 0.5042 0.2604 0.5614 0.028 Uiso calc R 1 1 . .
    N N21 0.57605(8) 0.45798(15) 0.55235(4) 0.0225(3) Uani d . 1 1 . .
    N N22 0.65894(9) 0.51379(18) 0.53827(5) 0.0319(3) Uani d . 1 1 . .
    C C23 0.64032(11) 0.6622(2) 0.52823(6) 0.0322(4) Uani d . 1 1 . .
    H H23 0.6843 0.7322 0.5174 0.039 Uiso calc R 1 1 . .
    N N24 0.55240(8) 0.70550(15) 0.53487(4) 0.0262(3) Uani d . 1 1 . .
    C C25 0.51475(10) 0.57304(18) 0.55025(5) 0.0233(3) Uani d . 1 1 . .
    H H25 0.4539 0.5620 0.5585 0.028 Uiso calc R 1 1 . .
    C C11 0.66769(9) 0.33814(19) 0.64058(5) 0.0224(3) Uani d . 1 1 . .
    H H11A 0.7095 0.2650 0.6256 0.027 Uiso calc R 1 1 . .
    H H11B 0.6820 0.4431 0.6292 0.027 Uiso calc R 1 1 . .
    N N11 0.68076(8) 0.33275(14) 0.69205(4) 0.0206(3) Uani d . 1 1 . .
    C C15 0.64684(10) 0.42420(18) 0.72607(5) 0.0231(3) Uani d . 1 1 . .
    H H15 0.6054 0.5053 0.7212 0.028 Uiso calc R 1 1 . .
    N N14 0.68090(9) 0.38273(15) 0.76801(4) 0.0260(3) Uani d . 1 1 . .
    C C13 0.73709(11) 0.26218(19) 0.75655(5) 0.0292(3) Uani d . 1 1 . .
    H H13 0.7714 0.2088 0.7792 0.035 Uiso calc R 1 1 . .
    N N12 0.73963(9) 0.22619(15) 0.71109(4) 0.0288(3) Uani d . 1 1 . .
    O O11M 0.34684(6) 0.39993(12) 0.60035(4) 0.0233(2) Uani d . 1 1 . .
    O O12M 0.25373(8) 0.51564(13) 0.65244(4) 0.0285(2) Uani d . 1 1 . .
    C C11M 0.27804(9) 0.47413(16) 0.60930(5) 0.0195(3) Uani d . 1 1 . .
    C C12M 0.21064(9) 0.52498(17) 0.57209(5) 0.0209(3) Uani d . 1 1 . .
    H H12A 0.2418 0.5411 0.5421 0.025 Uiso calc R 1 1 . .
    H H12B 0.1833 0.6242 0.5815 0.025 Uiso calc R 1 1 . .
    C C13M 0.13749(10) 0.40240(17) 0.56589(5) 0.0219(3) Uani d . 1 1 . .
    O O21M 0.06834(7) 0.45375(13) 0.54002(4) 0.0286(3) Uani d . 1 1 . .
    O O22M 0.14215(8) 0.27195(13) 0.58274(5) 0.0389(3) Uani d . 1 1 . .
    H H1 0.4594(14) 0.409(2) 0.6360(7) 0.039(5) Uiso d . 1 1 . .
    H H11 0.2895(15) 0.474(3) 0.6739(8) 0.050(6) Uiso d . 1 1 . .
    H H12 0.0268(17) 0.380(3) 0.5357(9) 0.068(8) Uiso d . 1 1 . .
loop_
    _atom_site_aniso_label
    _atom_site_aniso_U_11
    _atom_site_aniso_U_22
    _atom_site_aniso_U_33
    _atom_site_aniso_U_12
    _atom_site_aniso_U_13
    _atom_site_aniso_U_23
    C1 0.0193(7) 0.0243(7) 0.0182(6) 0.0026(6) -0.0046(5) -0.0010(6)
    C2 0.0215(7) 0.0309(8) 0.0208(7) 0.0057(6) -0.0003(6) -0.0017(6)
    C3 0.0352(8) 0.0239(8) 0.0288(8) 0.0076(7) -0.0042(7) -0.0020(6)
    C4 0.0347(8) 0.0235(8) 0.0281(8) -0.0023(7) -0.0050(7) 0.0044(6)
    C5 0.0267(8) 0.0319(9) 0.0273(8) -0.0005(7) 0.0019(6) 0.0018(6)
    C6 0.0231(7) 0.0241(8) 0.0250(7) 0.0042(6) -0.0001(6) -0.0018(6)
    F2 0.0322(5) 0.0348(5) 0.0351(5) 0.0114(4) 0.0111(4) 0.0001(4)
    F4 0.0563(6) 0.0244(5) 0.0468(6) -0.0023(5) 0.0060(5) 0.0071(4)
    C10 0.0182(6) 0.0231(7) 0.0188(7) 0.0048(6) -0.0018(5) -0.0028(6)
    O1 0.0202(5) 0.0232(5) 0.0233(5) 0.0050(4) -0.0017(4) -0.0039(4)
    C21 0.0264(7) 0.0240(8) 0.0185(7) 0.0038(6) -0.0034(6) -0.0002(6)
    N21 0.0206(6) 0.0281(7) 0.0188(6) 0.0021(5) -0.0007(5) 0.0014(5)
    N22 0.0226(6) 0.0449(9) 0.0282(7) 0.0032(6) 0.0054(5) 0.0101(6)
    C23 0.0271(8) 0.0390(10) 0.0306(8) -0.0031(7) 0.0039(7) 0.0110(7)
    N24 0.0267(6) 0.0296(7) 0.0223(6) 0.0001(6) 0.0016(5) 0.0028(5)
    C25 0.0215(7) 0.0269(8) 0.0215(7) 0.0018(6) -0.0006(6) 0.0007(6)
    C11 0.0202(7) 0.0291(8) 0.0180(7) 0.0003(6) 0.0002(5) 0.0014(6)
    N11 0.0186(5) 0.0232(6) 0.0201(6) -0.0005(5) -0.0033(5) 0.0020(5)
    C15 0.0226(7) 0.0237(8) 0.0230(7) -0.0001(6) -0.0024(6) 0.0001(6)
    N14 0.0293(7) 0.0272(7) 0.0214(6) -0.0056(5) -0.0025(5) 0.0015(5)
    C13 0.0334(8) 0.0286(8) 0.0255(8) 0.0013(7) -0.0073(6) 0.0054(6)
    N12 0.0309(7) 0.0297(7) 0.0260(6) 0.0079(6) -0.0067(5) 0.0028(5)
    O11M 0.0208(5) 0.0226(5) 0.0265(5) 0.0019(4) -0.0007(4) -0.0007(4)
    O12M 0.0301(5) 0.0361(6) 0.0193(5) 0.0079(5) -0.0008(5) -0.0002(5)
    C11M 0.0203(7) 0.0157(7) 0.0227(7) -0.0030(6) 0.0015(5) 0.0008(5)
    C12M 0.0217(7) 0.0199(7) 0.0211(7) 0.0010(6) -0.0001(5) 0.0018(5)
    C13M 0.0214(7) 0.0213(8) 0.0229(7) 0.0025(6) -0.0023(6) -0.0019(6)
    O21M 0.0254(6) 0.0267(6) 0.0338(6) -0.0024(5) -0.0108(5) 0.0061(5)
    O22M 0.0306(6) 0.0216(6) 0.0646(8) -0.0022(5) -0.0169(6) 0.0094(6)
_geom_special_details
;
 All s.u.'s (except the s.u. in the dihedral angle between two l.s. planes)
 are estimated using the full covariance matrix.  The cell s.u.'s are taken
 into account individually in the estimation of s.u.'s in distances, angles
 and torsion angles; correlations between s.u.'s in cell parameters are only
 used when they are defined by crystal symmetry.  An approximate (isotropic)
 treatment of cell s.u.'s is used for estimating s.u.'s involving l.s. planes.
;
loop_
    _geom_bond_atom_site_label_1
    _geom_bond_atom_site_label_2
    _geom_bond_site_symmetry_2
    _geom_bond_distance
    _geom_bond_publ_flag
    C1 C2 . 1.388(2) ?
    C1 C6 . 1.394(2) ?
    C1 C10 . 1.533(2) ?
    C2 F2 . 1.3637(17) ?
    C2 C3 . 1.374(2) ?
    C3 C4 . 1.382(2) ?
    C3 H3 . 0.9300 ?
    C4 F4 . 1.3570(18) ?
    C4 C5 . 1.364(2) ?
    C5 C6 . 1.388(2) ?
    C5 H5 . 0.9300 ?
    C6 H6 . 0.9300 ?
    C10 O1 . 1.4163(16) ?
    C10 C11 . 1.5296(19) ?
    C10 C21 . 1.5497(18) ?
    O1 H1 . 0.89(2) ?
    C21 N21 . 1.4558(19) ?
    C21 H21A . 0.9700 ?
    C21 H21B . 0.9700 ?
    N21 C25 . 1.3311(19) ?
    N21 N22 . 1.3674(18) ?
    N22 C23 . 1.320(2) ?
    C23 N24 . 1.358(2) ?
    C23 H23 . 0.9300 ?
    N24 C25 . 1.326(2) ?
    C25 H25 . 0.9300 ?
    C11 N11 . 1.4601(17) ?
    C11 H11A . 0.9700 ?
    C11 H11B . 0.9700 ?
    N11 C15 . 1.3292(19) ?
    N11 N12 . 1.3623(17) ?
    C15 N14 . 1.3285(18) ?
    C15 H15 . 0.9300 ?
    N14 C13 . 1.355(2) ?
    C13 N12 . 1.314(2) ?
    C13 H13 . 0.9300 ?
    O11M C11M . 1.2190(17) ?
    O12M C11M . 1.3126(17) ?
    O12M H11 . 0.88(2) ?
    C11M C12M . 1.505(2) ?
    C12M C13M . 1.507(2) ?
    C12M H12A . 0.9700 ?
    C12M H12B . 0.9700 ?
    C13M O22M . 1.2063(18) ?
    C13M O21M . 1.3247(17) ?
    O21M H12 . 0.88(3) ?
loop_
    _geom_angle_atom_site_label_1
    _geom_angle_atom_site_label_2
    _geom_angle_atom_site_label_3
    _geom_angle_site_symmetry_1
    _geom_angle_site_symmetry_3
    _geom_angle
    _geom_angle_publ_flag
    C2 C1 C6 . . 115.84(14) ?
    C2 C1 C10 . . 123.64(12) ?
    C6 C1 C10 . . 120.51(13) ?
    F2 C2 C3 . . 117.17(13) ?
    F2 C2 C1 . . 118.65(13) ?
    C3 C2 C1 . . 124.18(14) ?
    C2 C3 C4 . . 116.86(14) ?
    C2 C3 H3 . . 121.6 ?
    C4 C3 H3 . . 121.6 ?
    F4 C4 C5 . . 119.27(14) ?
    F4 C4 C3 . . 118.27(14) ?
    C5 C4 C3 . . 122.46(15) ?
    C4 C5 C6 . . 118.58(14) ?
    C4 C5 H5 . . 120.7 ?
    C6 C5 H5 . . 120.7 ?
    C5 C6 C1 . . 122.06(14) ?
    C5 C6 H6 . . 119.0 ?
    C1 C6 H6 . . 119.0 ?
    O1 C10 C11 . . 104.54(11) ?
    O1 C10 C1 . . 110.91(11) ?
    C11 C10 C1 . . 111.62(11) ?
    O1 C10 C21 . . 109.67(11) ?
    C11 C10 C21 . . 109.17(11) ?
    C1 C10 C21 . . 110.74(11) ?
    C10 O1 H1 . . 110.4(13) ?
    N21 C21 C10 . . 111.39(11) ?
    N21 C21 H21A . . 109.3 ?
    C10 C21 H21A . . 109.3 ?
    N21 C21 H21B . . 109.3 ?
    C10 C21 H21B . . 109.3 ?
    H21A C21 H21B . . 108.0 ?
    C25 N21 N22 . . 109.74(13) ?
    C25 N21 C21 . . 127.41(13) ?
    N22 N21 C21 . . 122.58(12) ?
    C23 N22 N21 . . 101.97(12) ?
    N22 C23 N24 . . 115.26(14) ?
    N22 C23 H23 . . 122.4 ?
    N24 C23 H23 . . 122.4 ?
    C25 N24 C23 . . 102.34(13) ?
    N24 C25 N21 . . 110.69(13) ?
    N24 C25 H25 . . 124.7 ?
    N21 C25 H25 . . 124.7 ?
    N11 C11 C10 . . 112.50(11) ?
    N11 C11 H11A . . 109.1 ?
    C10 C11 H11A . . 109.1 ?
    N11 C11 H11B . . 109.1 ?
    C10 C11 H11B . . 109.1 ?
    H11A C11 H11B . . 107.8 ?
    C15 N11 N12 . . 110.12(12) ?
    C15 N11 C11 . . 130.18(12) ?
    N12 N11 C11 . . 119.60(11) ?
    N14 C15 N11 . . 109.99(13) ?
    N14 C15 H15 . . 125.0 ?
    N11 C15 H15 . . 125.0 ?
    C15 N14 C13 . . 102.69(12) ?
    N12 C13 N14 . . 115.10(13) ?
    N12 C13 H13 . . 122.5 ?
    N14 C13 H13 . . 122.5 ?
    C13 N12 N11 . . 102.10(12) ?
    C11M O12M H11 . . 111.3(14) ?
    O11M C11M O12M . . 123.77(13) ?
    O11M C11M C12M . . 123.54(13) ?
    O12M C11M C12M . . 112.67(12) ?
    C11M C12M C13M . . 110.69(12) ?
    C11M C12M H12A . . 109.5 ?
    C13M C12M H12A . . 109.5 ?
    C11M C12M H12B . . 109.5 ?
    C13M C12M H12B . . 109.5 ?
    H12A C12M H12B . . 108.1 ?
    O22M C13M O21M . . 124.14(14) ?
    O22M C13M C12M . . 123.20(13) ?
    O21M C13M C12M . . 112.65(12) ?
    C13M O21M H12 . . 112.1(16) ?
loop_
    _geom_hbond_atom_site_label_D
    _geom_hbond_atom_site_label_H
    _geom_hbond_atom_site_label_A
    _geom_hbond_site_symmetry_A
    _geom_hbond_distance_DH
    _geom_hbond_distance_HA
    _geom_hbond_distance_DA
    _geom_hbond_angle_DHA
    O1 H1 O11M . 0.89(2) 1.94(2) 2.8057(14) 166.2(18)
    O12M H11 N14 4_656 0.88(2) 1.86(2) 2.6830(17) 156(2)
    O21M H12 N24 7_655 0.88(3) 1.89(3) 2.7606(17) 171(2)
    C6 H6 N14 4_656 0.93 2.61 3.484(2) 156
    C12M H12B O11M 7_665 0.97 2.44 3.3880(18) 165
    C13 H13 O12M 6_657 0.93 2.54 3.3144(19) 141
    C25 H25 O11M . 0.93 2.40 3.2018(18) 144
    C25 H25 O22M 7_665 0.93 2.37 3.0032(19) 125
_iucr_refine_instructions_details
;
TITL orthorhombic fluc H2mal 1:1 in Pcan
REM  transformed to space group : Pbcn
CELL   0.71073 14.7196  8.4891 28.1096   90.000   90.000   90.000
ZERR   8        0.0002  0.0001  0.0004    0.000    0.000    0.000
LATT    1
SYMM   1/2-X,1/2-Y,1/2+Z
SYMM   1/2+X,1/2-Y,-Z
SYMM   -X,+Y,1/2-Z
SFAC    C   H   N   O   F
UNIT   128  128  48  40   16
MERG    2
L.S.    4
FMAP    2
acta
eqiv $1 -x+1, y, -z+1.5
eqiv $2 -x+0.5, y-0.5, z
PLAN    25
htab
htab O1 O11M
htab o12M n14_$1
htab o21M N24_$2
omit 2 0 0
omit 2 0 2
omit 1 1 0
omit 1 0 4
omit 1 1 1
omit 1 1 2
mpla c1 c2 c3 c4 c5 c6
mpla n11 n12 c13 n14 c15
mpla n21 n22 c23 n24 c25
mpla c1 c2 c3 c4 c5 c6
bond $H
WGHT    0.050400    1.047800
FVAR       0.27772
C1    1    0.541767    0.135342    0.645499    11.00000    0.01927    0.02427 =
         0.01821   -0.00103   -0.00460    0.00261
C2    1    0.581997   -0.005738    0.632108    11.00000    0.02150    0.03093 =
         0.02081   -0.00168   -0.00029    0.00574
C3    1    0.557409   -0.150593    0.649741    11.00000    0.03516    0.02385 =
         0.02882   -0.00200   -0.00421    0.00758
AFIX  43
H3    2    0.586299   -0.242484    0.639963    11.00000   -1.20000
AFIX   0
C4    1    0.487736   -0.153281    0.682684    11.00000    0.03471    0.02347 =
         0.02813    0.00444   -0.00502   -0.00226
C5    1    0.445129   -0.019723    0.697836    11.00000    0.02668    0.03187 =
         0.02730    0.00181    0.00193   -0.00046
AFIX  43
H5    2    0.398669   -0.024810    0.720205    11.00000   -1.20000
AFIX   0
C6    1    0.472581    0.123921    0.679164    11.00000    0.02314    0.02406 =
         0.02495   -0.00175   -0.00014    0.00424
AFIX  43
H6    2    0.443911    0.215426    0.689438    11.00000   -1.20000
AFIX   0
F2    5    0.650628   -0.002253    0.599537    11.00000    0.03223    0.03483 =
         0.03512    0.00008    0.01105    0.01141
F4    5    0.461143   -0.294751    0.700329    11.00000    0.05635    0.02442 =
         0.04677    0.00707    0.00602   -0.00229
C10   1    0.570558    0.296361    0.625929    11.00000    0.01816    0.02313 =
         0.01875   -0.00280   -0.00177    0.00484
O1    4    0.516520    0.418276    0.645487    11.00000    0.02020    0.02316 =
         0.02333   -0.00394   -0.00168    0.00504
C21   1    0.563385    0.299424    0.570932    11.00000    0.02637    0.02403 =
         0.01853   -0.00020   -0.00344    0.00381
AFIX  23
H21A  2    0.609099    0.230213    0.557484    11.00000   -1.20000
H21B  2    0.504182    0.260434    0.561389    11.00000   -1.20000
AFIX   0
N21   3    0.576052    0.457977    0.552349    11.00000    0.02061    0.02812 =
         0.01875    0.00144   -0.00071    0.00207
N22   3    0.658940    0.513789    0.538269    11.00000    0.02256    0.04493 =
         0.02823    0.01008    0.00538    0.00316
C23   1    0.640323    0.662210    0.528233    11.00000    0.02709    0.03898 =
         0.03057    0.01100    0.00387   -0.00312
AFIX  43
H23   2    0.684295    0.732193    0.517383    11.00000   -1.20000
AFIX   0
N24   3    0.552404    0.705496    0.534872    11.00000    0.02666    0.02963 =
         0.02227    0.00277    0.00156    0.00011
C25   1    0.514752    0.573042    0.550254    11.00000    0.02152    0.02690 =
         0.02147    0.00070   -0.00060    0.00185
AFIX  43
H25   2    0.453871    0.562050    0.558452    11.00000   -1.20000
AFIX   0
C11   1    0.667690    0.338135    0.640582    11.00000    0.02015    0.02914 =
         0.01800    0.00139    0.00015    0.00031
AFIX  23
H11A  2    0.709465    0.265046    0.625581    11.00000   -1.20000
H11B  2    0.682008    0.443100    0.629193    11.00000   -1.20000
AFIX   0
N11   3    0.680757    0.332747    0.692049    11.00000    0.01860    0.02317 =
         0.02012    0.00200   -0.00334   -0.00049
C15   1    0.646836    0.424202    0.726073    11.00000    0.02265    0.02368 =
         0.02295    0.00005   -0.00239   -0.00009
AFIX  43
H15   2    0.605362    0.505279    0.721235    11.00000   -1.20000
AFIX   0
N14   3    0.680902    0.382731    0.768007    11.00000    0.02926    0.02719 =
         0.02141    0.00154   -0.00252   -0.00557
C13   1    0.737087    0.262180    0.756548    11.00000    0.03341    0.02864 =
         0.02555    0.00538   -0.00726    0.00135
AFIX  43
H13   2    0.771356    0.208791    0.779189    11.00000   -1.20000
AFIX   0
N12   3    0.739628    0.226190    0.711094    11.00000    0.03091    0.02968 =
         0.02595    0.00285   -0.00668    0.00792
O11M  4    0.346844    0.399926    0.600348    11.00000    0.02083    0.02260 =
         0.02647   -0.00074   -0.00068    0.00187
O12M  4    0.253733    0.515640    0.652444    11.00000    0.03005    0.03610 =
         0.01932   -0.00019   -0.00080    0.00786
C11M  1    0.278038    0.474130    0.609300    11.00000    0.02025    0.01570 =
         0.02267    0.00083    0.00149   -0.00296
C12M  1    0.210639    0.524978    0.572094    11.00000    0.02167    0.01993 =
         0.02109    0.00179   -0.00010    0.00100
AFIX  23
H12A  2    0.241753    0.541089    0.542066    11.00000   -1.20000
H12B  2    0.183265    0.624168    0.581474    11.00000   -1.20000
AFIX   0
C13M  1    0.137489    0.402405    0.565892    11.00000    0.02143    0.02129 =
         0.02287   -0.00190   -0.00230    0.00249
O21M  4    0.068339    0.453752    0.540022    11.00000    0.02542    0.02674 =
         0.03378    0.00606   -0.01080   -0.00244
O22M  4    0.142153    0.271954    0.582736    11.00000    0.03059    0.02159 =
         0.06462    0.00945   -0.01687   -0.00222
H1    2    0.459359    0.408600    0.635967    11.00000    0.03947
H11   2    0.289545    0.474037    0.673891    11.00000    0.04970
H12   2    0.026820    0.380393    0.535746    11.00000    0.06826
HKLF      4
REM  orthorhombic fluc H2mal 1:1 in Pcan
REM R1 =  0.0382 for   3069 Fo > 4sig(Fo)  and  0.0575 for all   4012 data
REM    274 parameters refined using      0 restraints
END
WGHT      0.0506      1.0321
REM Highest difference peak  0.319,  deepest hole -0.285,  1-sigma level  0.049
Q1    1   0.1647  0.2697  0.5493  11.00000  0.05    0.32
Q2    1   0.5687  0.2956  0.5998  11.00000  0.05    0.19
Q3    1   0.2431  0.5021  0.5898  11.00000  0.05    0.18
Q4    1   0.3836  0.2845  0.6314  11.00000  0.05    0.15
Q5    1   0.7997  0.2403  0.6365  11.00000  0.05    0.15
;
