# Supplementary material for: Fluconazole–malonic acid (1/1)
Source: Acta Crystallogr Sect E Struct Rep Online. 2013 Feb 13;69(Pt 3):o378–9. doi: 10.1107/S1600536813003656 (PMC3588488; doi:10.1107/S1600536813003656)
Supplement: Supplementary file 2 [file e-69-0o378-Isup2.hkl]

#
# h,k,l, Fc-squared, Fo-squared, sigma(Fo-squared) and status flag
#
data_I
_shelx_title ' orth fluc H2mal 1:1 in Pcan, trns Pbcn'
_shelx_refln_list_code          4
_shelx_F_calc_maximum      218.63
_exptl_crystal_F_000      1696.00
_reflns_d_resolution_high  0.7703
 
loop_
 _symmetry_equiv_pos_as_xyz
 'x, y, z'
 '-x+1/2, -y+1/2, z+1/2'
 'x+1/2, -y+1/2, -z'
 '-x, y, -z+1/2'
 '-x, -y, -z'
 'x-1/2, y-1/2, -z-1/2'
 '-x-1/2, y-1/2, z'
 'x, -y, z-1/2'
 
_cell_length_a    14.7196
_cell_length_b     8.4891
_cell_length_c    28.1096
_cell_angle_alpha  90.000
_cell_angle_beta   90.000
_cell_angle_gamma  90.000
 
_shelx_F_squared_multiplier     1.000
 
loop_
 _refln_index_h
 _refln_index_k
 _refln_index_l
 _refln_F_squared_calc
 _refln_F_squared_meas
 _refln_F_squared_sigma
 _refln_observed_status
   4   0   0     3641.40     3530.43     58.34 o
   6   0   0     4741.09     4846.40     73.90 o
   8   0   0     2869.77     3333.36     54.45 o
  10   0   0    39312.90    41912.64    636.59 o
  12   0   0     3075.25     2915.88     68.72 o
  14   0   0     3150.67     3057.20     86.87 o
  16   0   0        0.54      -23.34     23.34 o
  18   0   0      179.50      149.10     35.01 o
   3   1   0    13071.56    12326.03    136.13 o
   5   1   0    13539.94    12499.76    127.06 o
   7   1   0     5002.88     5385.75     62.23 o
   9   1   0        0.09        6.48      6.48 o
  11   1   0     1474.03     1454.70     23.34 o
  13   1   0      782.15      779.21     20.74 o
  15   1   0      801.97      777.91     23.34 o
  17   1   0      136.40      119.28     16.85 o
  19   1   0       33.45       19.45     22.04 o
   0   2   0    13666.99    12106.92    198.37 o
   2   2   0     2599.31     2539.89     36.30 o
   4   2   0     2528.11     2363.56     31.12 o
   6   2   0      102.07       72.61      5.19 o
   8   2   0      104.13      108.91      6.48 o
  10   2   0      189.33      178.92      9.08 o
  12   2   0     1572.81     1607.69     36.30 o
  14   2   0     2087.32     2207.98     58.34 o
  16   2   0     1169.55     1268.00     44.08 o
  18   2   0       42.43       31.12     18.15 o
   1   3   0    10562.02    10096.01    154.29 o
   3   3   0    10758.15    10670.37    128.36 o
   5   3   0      378.97      469.34     10.37 o
   7   3   0     1704.00     1751.60     24.63 o
   9   3   0     8814.96     9027.68    108.91 o
  11   3   0      228.49      247.64     12.97 o
  13   3   0       10.33        3.89     10.37 o
  15   3   0      546.80      547.13     27.23 o
  17   3   0       75.48       49.27     20.74 o
   0   4   0    15593.18    15699.58    299.50 o
   2   4   0     9870.36     9914.50    140.02 o
   4   4   0      247.67      239.86      5.19 o
   6   4   0    24294.64    25971.91    289.12 o
   8   4   0       77.74       58.34      7.78 o
  10   4   0     2273.36     2394.67     42.79 o
  12   4   0      431.12      448.60     16.85 o
  14   4   0     1108.32     1187.61     40.19 o
  16   4   0        0.58       14.26     15.56 o
   1   5   0       96.50      155.58     10.37 o
   3   5   0     3942.25     4189.06     66.12 o
   5   5   0      262.71      329.32     12.97 o
   7   5   0     4961.52     5044.76     71.31 o
   9   5   0      578.53      519.90     16.85 o
  11   5   0      599.24      641.78     20.74 o
  13   5   0      829.31      994.43     31.12 o
  15   5   0       25.07       15.56     20.74 o
  17   5   0      425.96      339.69     28.52 o
   0   6   0     1765.69     1774.94     46.67 o
   2   6   0      267.07      282.64     14.26 o
   4   6   0       99.82       93.35     10.37 o
   6   6   0      403.86      457.67     20.74 o
   8   6   0     3534.05     3456.53     76.49 o
  10   6   0       34.73       11.67     12.97 o
  12   6   0       38.75       28.52     12.97 o
  14   6   0       66.48       82.98     16.85 o
  16   6   0        1.85       19.45     23.34 o
   1   7   0    12779.73    13342.50    203.55 o
   3   7   0     8720.38     8866.91    178.92 o
   5   7   0      258.43      258.01     18.15 o
   7   7   0      199.26      129.65     18.15 o
   9   7   0      547.23      531.57     28.52 o
  11   7   0      236.80      210.04     23.34 o
  13   7   0        5.47       -5.19     15.56 o
   0   8   0      564.31      592.51     55.75 o
   2   8   0     2577.56     2691.58     71.31 o
   4   8   0        2.34       -1.30     11.67 o
   6   8   0       26.69       16.85     24.63 o
   8   8   0      454.23      562.69     32.41 o
  10   8   0      274.54      337.10     27.23 o
  12   8   0        2.56        5.19     20.74 o
   1   9   0       89.80       79.09     27.23 o
   3   9   0     1148.95     1279.67     60.94 o
   5   9   0        7.87        6.48     24.63 o
   7   9   0      705.42      770.13     51.86 o
   9   9   0       55.50       71.31     22.04 o
  11   9   0        9.12       -3.89     18.15 o
   0  10   0      485.32      632.70     71.31 o
   2  10   0       11.29       35.01     28.52 o
   4  10   0      255.78      369.51     41.49 o
   6  10   0       36.53       68.72     32.41 o
   8  10   0        0.69       -7.78     19.45 o
   1  11   0      572.74      554.91     53.16 o
   2   1   1     5865.13     4853.82     43.48 o
   3   1   1    17218.16    15686.42    121.92 o
   4   1   1     1088.29      935.54     10.08 o
   5   1   1     6219.36     5827.35     48.89 o
   6   1   1       17.96        3.24      3.24 o
   7   1   1     1041.72     1039.66     11.43 o
   8   1   1        1.24        4.54      3.67 o
   9   1   1      186.68      198.38      5.50 o
  10   1   1      175.21      211.14      5.91 o
  11   1   1      681.17      645.43     16.21 o
  12   1   1       51.82       47.25      5.50 o
  13   1   1      310.30      293.01     12.32 o
  14   1   1       10.40        3.39      5.91 o
  15   1   1      672.32      684.32     15.11 o
  16   1   1       71.23       67.35     12.32 o
  17   1   1      239.62      235.97     14.01 o
  18   1   1      310.15      354.89     19.57 o
  19   1   1      305.72      293.58     19.69 o
   0   2   1    44032.61    39764.30   1275.78 o
   1   2   1     2178.16     2176.43     23.63 o
   2   2   1     1860.30     1771.19     17.72 o
   3   2   1     1175.07     1111.89     12.35 o
   4   2   1     7595.95     7533.96     63.59 o
   5   2   1     5313.74     5342.59     45.84 o
   6   2   1     8419.96     8542.61     65.01 o
   7   2   1        6.93        3.24      3.67 o
   8   2   1     1149.20     1176.04     12.83 o
   9   2   1     3471.03     3728.26     32.97 o
  10   2   1        9.27       10.37     14.26 o
  11   2   1       56.02       52.52      5.50 o
  12   2   1     2295.42     2390.44     46.67 o
  13   2   1      613.26      591.08     17.50 o
  14   2   1      750.84      729.32     17.42 o
  15   2   1      143.41      171.98     14.01 o
  16   2   1      438.90      456.95     18.06 o
  17   2   1       22.94        4.95      9.96 o
  18   2   1       68.43       38.82     10.89 o
   1   3   1     9196.72     8852.93     85.69 o
   2   3   1      607.53      622.04     14.91 o
   3   3   1      711.18      795.42     11.00 o
   4   3   1     7426.94     7432.68     66.85 o
   5   3   1     3357.19     3575.02     33.59 o
   6   3   1      480.13      536.15      7.33 o
   7   3   1     4871.26     4942.71     44.46 o
   8   3   1      433.43      470.64      8.25 o
   9   3   1      968.58     1017.20     16.21 o
  10   3   1      398.02      413.63      9.17 o
  11   3   1        0.40        8.38      7.78 o
  12   3   1       55.20       61.18      7.33 o
  13   3   1      324.61      312.94     22.69 o
  14   3   1      256.60      298.54     14.19 o
  15   3   1      111.81      115.92     14.26 o
  16   3   1       17.97       27.34     10.28 o
  17   3   1      945.78      920.59     44.73 o
  18   3   1      101.44      101.81     16.20 o
   0   4   1     3210.59     3087.02     47.97 o
   1   4   1      237.82      255.76      9.08 o
   2   4   1     2214.17     2026.34     22.70 o
   3   4   1      900.06      887.08     12.35 o
   4   4   1       85.22       91.82      4.32 o
   5   4   1        6.16        1.30      4.54 o
   6   4   1        0.82        9.08      3.89 o
   7   4   1      979.36      952.37     11.92 o
   8   4   1      320.41      293.98      9.72 o
   9   4   1      492.66      440.11      9.59 o
  10   4   1      741.27      736.65     14.19 o
  11   4   1      697.61      700.24     14.67 o
  12   4   1      524.73      499.16     12.83 o
  13   4   1        4.66       12.43      9.08 o
  14   4   1      101.99       88.52     15.56 o
  15   4   1        0.04        2.64     17.50 o
  16   4   1      343.11      343.83     19.45 o
  17   4   1        4.63       11.56     15.87 o
   1   5   1      210.70      231.52     10.37 o
   2   5   1     2047.23     2184.28     26.59 o
   3   5   1      703.24      764.17     13.27 o
   4   5   1     3409.28     3563.03     42.17 o
   5   5   1        7.74       10.57      5.91 o
   6   5   1      315.92      291.87      7.44 o
   7   5   1       56.95       72.24      4.58 o
   8   5   1        7.15       11.08      4.98 o
   9   5   1     2261.01     2427.19     32.97 o
  10   5   1      332.60      320.73     10.51 o
  11   5   1      259.42      241.04      9.59 o
  12   5   1      918.81      956.28     27.23 o
  13   5   1      857.14      875.80     21.09 o
  14   5   1       85.14       85.52     16.21 o
  15   5   1       85.18       88.70     14.26 o
  16   5   1      311.21      295.63     23.34 o
  17   5   1        9.25      -10.24     13.27 o
   0   6   1      164.97      169.84      7.78 o
   1   6   1       66.07       51.55      5.91 o
   2   6   1      912.14      867.25     21.39 o
   3   6   1       23.54       40.76      6.83 o
   4   6   1      434.28      461.94     24.63 o
   5   6   1       23.39       31.48     22.69 o
   6   6   1      551.27      585.42     16.02 o
   7   6   1       35.09       46.82      8.10 o
   8   6   1      107.11       94.73      6.05 o
   9   6   1       54.46       43.98      8.43 o
  10   6   1       14.69       12.32      8.25 o
  11   6   1        7.55       -5.94     16.21 o
  12   6   1      110.51       82.50      9.96 o
  13   6   1        5.81        0.00      9.17 o
  14   6   1      342.32      308.47     16.94 o
  15   6   1       40.82       62.07     15.59 o
  16   6   1       26.81       27.23     15.50 o
   1   7   1     1201.10     1216.37     20.17 o
   2   7   1       55.62       63.34      7.75 o
   3   7   1      910.46      905.03     19.69 o
   4   7   1     1209.92     1191.23     30.47 o
   5   7   1      182.37      208.14     12.35 o
   6   7   1      261.54      242.34     16.21 o
   7   7   1      123.91      109.84     22.69 o
   8   7   1        0.22       -7.05     11.43 o
   9   7   1       31.88       42.63     16.85 o
  10   7   1     2127.26     2203.95     65.47 o
  11   7   1      199.60      185.14     15.11 o
  12   7   1       29.22       34.72     12.15 o
  13   7   1        0.34        4.52     19.45 o
  14   7   1       85.99       85.71     18.15 o
   0   8   1      149.07      136.13     25.93 o
   1   8   1      784.42      813.49     20.61 o
   2   8   1      361.04      359.14     13.66 o
   3   8   1       10.08       -5.91      8.10 o
   4   8   1      525.31      442.54     18.80 o
   5   8   1      650.41      623.63     18.64 o
   6   8   1      148.33      220.40     49.27 o
   7   8   1       14.22       12.88     13.66 o
   8   8   1      609.74      590.17     39.54 o
   9   8   1       65.88       60.62     13.08 o
  10   8   1       37.73       65.87     12.35 o
  11   8   1       61.30       65.06     13.75 o
  12   8   1        3.72       15.25     15.56 o
  13   8   1        6.21       -1.44     17.50 o
   1   9   1      144.37      128.36     18.64 o
   2   9   1       71.08       95.62     21.77 o
   3   9   1        1.22        1.94     15.59 o
   4   9   1      150.09      132.63     31.76 o
   5   9   1      297.11      311.62     25.10 o
   6   9   1       43.57       38.44     22.69 o
   7   9   1      161.39      143.86     33.06 o
   8   9   1      149.34      148.57     23.99 o
   9   9   1      149.21      123.53     17.44 o
  10   9   1       82.05       72.81     16.02 o
  11   9   1       48.40       28.34     13.27 o
   0  10   1      385.73      435.63     45.38 o
   1  10   1       72.70       23.48     26.58 o
   2  10   1       20.04        9.53     18.06 o
   3  10   1        0.61      -20.87     29.82 o
   4  10   1      182.06      186.81     22.45 o
   5  10   1       60.19       60.14     31.76 o
   6  10   1      220.29      267.55     27.50 o
   7  10   1       72.91       57.48     17.39 o
   8  10   1       61.14       84.72     23.34 o
   1  11   1        0.34       -9.16     21.39 o
   1   0   2        0.16       -1.30      1.30 o
   3   0   2    42762.13    37074.02    532.87 o
   4   0   2    43446.02    39935.45    482.31 o
   5   0   2        0.11       28.52      5.19 o
   6   0   2       13.55        5.19      3.89 o
   7   0   2     5293.07     5471.32     63.53 o
   8   0   2      566.64      641.78     10.37 o
   9   0   2     4689.77     4847.69     54.45 o
  10   0   2      330.55      339.69      9.08 o
  11   0   2     1839.36     1898.11     29.82 o
  12   0   2       35.01       31.12      6.48 o
  13   0   2      878.62      831.07     20.74 o
  14   0   2     7760.77     8240.69    121.87 o
  15   0   2        3.41        2.59     11.67 o
  16   0   2       95.97      152.99     19.45 o
  17   0   2      143.35      168.55     22.04 o
  18   0   2       11.07        5.19     19.45 o
  19   0   2      361.65      395.44     28.52 o
   2   1   2     1047.69      853.57      7.78 o
   3   1   2    15635.66    13986.35    102.77 o
   4   1   2     2998.21     2751.42     23.34 o
   5   1   2      498.41      476.92      5.91 o
   6   1   2     2328.12     2537.51     21.95 o
   7   1   2       15.94       23.15      3.67 o
   8   1   2      337.79      352.11      5.91 o
   9   1   2       25.60       34.03      5.83 o
  10   1   2        1.29        7.13      4.58 o
  11   1   2       15.96       28.52      9.08 o
  12   1   2     1709.67     1732.27     21.53 o
  13   1   2      106.46       96.37      6.83 o
  14   1   2       43.27       50.13      7.33 o
  15   1   2      101.27       97.86      9.17 o
  16   1   2      714.37      762.76     21.41 o
  17   1   2        0.20       29.25     11.43 o
  18   1   2      820.90      922.23     29.78 o
   0   2   2    23129.83    20873.99    299.50 o
   1   2   2     9262.86     8228.81     83.79 o
   2   2   2     3786.88     3674.43     33.88 o
   3   2   2    12563.99    11485.83    129.65 o
   4   2   2     5986.84     5514.18     47.15 o
   5   2   2    23080.22    22475.04    174.63 o
   6   2   2      265.44      312.12      5.91 o
   7   2   2     1434.85     1456.68     14.19 o
   8   2   2       15.33        5.19      3.67 o
   9   2   2     1536.38     1427.48     15.59 o
  10   2   2        5.22       10.84      4.98 o
  11   2   2      515.52      536.54     10.51 o
  12   2   2     1000.24      941.91     16.43 o
  13   2   2      694.43      722.85     15.11 o
  14   2   2        2.52       -1.82      6.47 o
  15   2   2     2002.88     2244.38     46.51 o
  16   2   2      120.89       86.08     10.89 o
  17   2   2       70.40       57.24     13.08 o
  18   2   2        4.05       -7.73     11.75 o
   1   3   2      185.43      157.05      5.19 o
   2   3   2     6169.83     5609.94     55.10 o
   3   3   2     2570.18     2713.66     27.95 o
   4   3   2     5296.55     5072.31     47.65 o
   5   3   2      543.40      521.36      7.75 o
   6   3   2     1696.38     1894.57     20.49 o
   7   3   2       28.63       40.37     11.67 o
   8   3   2      104.41       86.06      6.48 o
   9   3   2      596.38      651.51     10.08 o
  10   3   2       99.51       84.54      9.72 o
  11   3   2     1246.30     1224.62     20.11 o
  12   3   2       61.20       42.72      6.83 o
  13   3   2      132.90      139.46      8.67 o
  14   3   2     1040.89     1166.99     26.59 o
  15   3   2      347.06      309.23     14.67 o
  16   3   2      238.17      173.06     13.75 o
  17   3   2       71.11       74.94     13.66 o
  18   3   2      397.37      384.17     23.34 o
   0   4   2     4231.99     4856.77     66.12 o
   1   4   2       59.09       78.41      7.13 o
   2   4   2      962.20      949.25     12.35 o
   3   4   2     3559.09     3643.62     39.54 o
   4   4   2     1822.26     1708.50     23.99 o
   5   4   2     6621.47     6764.08     61.42 o
   6   4   2     5546.34     5878.97     55.46 o
   7   4   2        1.38        2.59      4.58 o
   8   4   2     3217.05     3259.55     33.38 o
   9   4   2       80.86       84.15     11.02 o
  10   4   2      304.02      286.61      8.67 o
  11   4   2      509.63      439.62     11.00 o
  12   4   2       26.64       40.84      7.16 o
  13   4   2      185.65      150.08      9.59 o
  14   4   2       78.94       47.35     10.37 o
  15   4   2      916.70      971.38     59.64 o
  16   4   2       89.04       88.03     12.97 o
  17   4   2      109.69       85.73     15.11 o
   1   5   2      268.42      306.88      6.47 o
   2   5   2      707.55      823.30     14.26 o
   3   5   2      714.68      777.59     12.15 o
   4   5   2       19.49        9.63     18.80 o
   5   5   2      390.38      427.36      8.43 o
   6   5   2        0.00        2.71      4.50 o
   7   5   2      108.84      118.99      8.43 o
   8   5   2        0.40       -1.30      4.58 o
   9   5   2      548.91      569.69     13.27 o
  10   5   2     3031.02     3106.47     44.47 o
  11   5   2       25.15       17.89     11.02 o
  12   5   2      603.66      592.51     13.75 o
  13   5   2      188.71      150.00     13.61 o
  14   5   2      914.39      919.85     26.11 o
  15   5   2      161.03      141.94     25.93 o
  16   5   2      142.47      155.04     16.79 o
   0   6   2        0.38        2.59      5.19 o
   1   6   2     2324.62     2372.21     32.46 o
   2   6   2     1942.08     2039.49     27.50 o
   3   6   2     4048.60     4351.90     92.70 o
   4   6   2       55.42       45.45      8.67 o
   5   6   2     7839.75     8145.50    107.76 o
   6   6   2       80.75       97.99     10.08 o
   7   6   2      827.91      890.54     20.85 o
   8   6   2      248.48      243.40      9.82 o
   9   6   2       84.47       62.23      5.67 o
  10   6   2      345.06      358.82     15.11 o
  11   6   2     2827.76     2837.28     49.80 o
  12   6   2        2.94       -2.59      7.16 o
  13   6   2      357.43      383.21     14.94 o
  14   6   2       58.09       46.03     12.83 o
  15   6   2        3.93      -11.43     11.43 o
   1   7   2      838.08      856.64     16.02 o
   2   7   2     2234.11     2366.93     36.53 o
   3   7   2       27.38       33.42      8.63 o
   4   7   2     1507.48     1458.33     29.88 o
   5   7   2       59.42       68.50     10.51 o
   6   7   2       21.88       23.99      9.17 o
   7   7   2      704.47      679.84     20.74 o
   8   7   2       31.38       18.85     11.81 o
   9   7   2       32.02       32.67     11.43 o
  10   7   2       30.77       44.39     16.21 o
  11   7   2      438.31      401.01     22.05 o
  12   7   2      803.52      781.68     31.77 o
  13   7   2       54.03       16.39     11.67 o
  14   7   2        3.33      -11.85     23.99 o
   0   8   2      657.11      666.41     38.90 o
   1   8   2      297.06      331.49     12.35 o
   2   8   2      272.03      273.79     12.83 o
   3   8   2       61.28       61.06     14.91 o
   4   8   2      816.98      821.02     28.52 o
   5   8   2       97.58       93.53     11.67 o
   6   8   2     1038.79     1043.38     49.92 o
   7   8   2       53.74       88.46     15.50 o
   8   8   2      138.23      120.60     14.19 o
   9   8   2       62.62       48.64     13.08 o
  10   8   2        0.01        8.10     12.74 o
  11   8   2       24.06       -4.18     14.19 o
  12   8   2       44.25       48.54     14.58 o
  13   8   2       39.77       29.15     23.34 o
   1   9   2       25.30       23.58     18.23 o
   2   9   2      407.91      425.88     25.20 o
   3   9   2       10.24       14.26     17.42 o
   4   9   2      263.02      281.96     28.52 o
   5   9   2        3.74       18.78     16.94 o
   6   9   2        4.04      -15.41     20.25 o
   7   9   2      277.18      314.78     21.18 o
   8   9   2       38.40       10.42     13.08 o
   9   9   2      165.18      166.12     17.72 o
  10   9   2      218.03      194.64     31.76 o
   0  10   2       22.07       77.79     27.23 o
   1  10   2       84.92       81.05     19.25 o
   2  10   2       74.89       75.86     23.36 o
   3  10   2       55.06       63.70     20.85 o
   4  10   2        0.12      -17.58     27.23 o
   5  10   2       70.36       42.14     44.73 o
   6  10   2       71.62       46.76     20.49 o
   7  10   2       59.44       52.98     30.47 o
   1   1   3       40.12       40.32      3.89 o
   2   1   3    11473.70     9987.41     74.38 o
   3   1   3    16122.32    14908.47    110.00 o
   4   1   3      124.45       63.77      5.19 o
   5   1   3      114.28      132.71      3.11 o
   6   1   3     4937.29     5088.43     41.13 o
   7   1   3     2044.71     2063.61     19.19 o
   8   1   3     3560.47     3659.15     32.54 o
   9   1   3      271.43      265.14      5.91 o
  10   1   3      281.93      299.48      6.83 o
  11   1   3      748.92      764.61     11.81 o
  12   1   3       79.80       88.24      6.42 o
  13   1   3       18.22       35.26      5.91 o
  14   1   3       58.50       51.61      7.33 o
  15   1   3        0.65        4.79     12.97 o
  16   1   3       89.16      102.09     11.81 o
  17   1   3       20.29       12.76     23.34 o
  18   1   3       76.27       57.31     12.35 o
   0   2   3     4568.44     4218.88     59.64 o
   1   2   3     9410.13     8358.48     81.10 o
   2   2   3     3285.87     3001.01     38.25 o
   3   2   3     7450.35     7043.27     61.84 o
   4   2   3     1711.63     1611.12     17.50 o
   5   2   3      188.01      184.81      4.58 o
   6   2   3     2043.05     2077.26     19.69 o
   7   2   3     4438.86     4410.22     77.79 o
   8   2   3       40.95       43.66      4.05 o
   9   2   3      819.54      865.58     14.91 o
  10   2   3     1511.74     1491.80     17.42 o
  11   2   3       40.93       40.93      5.50 o
  12   2   3       46.69       41.49      5.91 o
  13   2   3      107.04       99.53      7.75 o
  14   2   3     1140.00     1162.00     36.95 o
  15   2   3       58.23       57.25     11.21 o
  16   2   3       35.59       17.64     11.02 o
  17   2   3      370.58      355.68     15.50 o
  18   2   3        7.74       17.99     13.91 o
   1   3   3      900.27      766.03     10.51 o
   2   3   3     3195.41     3037.84     33.00 o
   3   3   3     2148.03     2039.94     32.41 o
   4   3   3     1691.56     1676.68     17.35 o
   5   3   3      241.41      238.94      5.91 o
   6   3   3      944.53      937.40     11.92 o
   7   3   3       34.62       43.97      4.05 o
   8   3   3      373.03      419.49      8.10 o
   9   3   3      635.65      671.96     18.80 o
  10   3   3      897.93      894.44     14.19 o
  11   3   3      556.03      551.43     11.81 o
  12   3   3     1026.63     1001.12     18.78 o
  13   3   3      356.78      374.05     11.92 o
  14   3   3      306.86      337.10     15.11 o
  15   3   3      460.29      479.10     18.15 o
  16   3   3       29.31       28.92     10.51 o
  17   3   3       16.92       15.14     14.19 o
  18   3   3        6.18       16.44     12.74 o
   0   4   3      485.33      553.61     11.67 o
   1   4   3     1620.11     1723.98     18.78 o
   2   4   3        0.47       -0.16      3.34 o
   3   4   3     1671.36     1773.02     20.17 o
   4   4   3      551.94      575.39     14.91 o
   5   4   3        9.91       11.67      3.34 o
   6   4   3      101.41      136.61      5.28 o
   7   4   3     1704.81     1717.37     19.25 o
   8   4   3        4.24       -2.24      4.98 o
   9   4   3     1066.43     1071.01     16.02 o
  10   4   3       88.66      101.54      6.83 o
  11   4   3      425.84      452.70     10.89 o
  12   4   3        3.76       13.45     21.39 o
  13   4   3      592.38      623.25     15.11 o
  14   4   3       20.13        4.57      8.67 o
  15   4   3      580.48      610.68     20.17 o
  16   4   3        2.15       -3.33     10.28 o
  17   4   3      377.38      373.56     23.34 o
   1   5   3      175.58      172.44      5.28 o
   2   5   3      962.60     1057.69     20.10 o
   3   5   3       21.05       15.56      7.13 o
   4   5   3      121.68      132.06      5.50 o
   5   5   3      221.41      181.78     11.02 o
   6   5   3      188.96      210.64      8.10 o
   7   5   3     1749.72     1723.11     21.09 o
   8   5   3       61.25       58.46      5.50 o
   9   5   3       44.66       54.30      7.78 o
  10   5   3      804.28      794.43     15.56 o
  11   5   3      333.64      305.58     13.61 o
  12   5   3       16.85       21.38     13.61 o
  13   5   3      439.73      420.59     18.15 o
  14   5   3        0.81      -11.00     11.00 o
  15   5   3       31.06       22.40     12.97 o
  16   5   3        4.44       -2.07     13.91 o
   0   6   3     3216.73     3492.83     59.64 o
   1   6   3      235.92      266.64      8.67 o
   2   6   3      642.17      635.99     12.35 o
   3   6   3     1159.28     1196.66     35.65 o
   4   6   3        0.04       -7.09      9.08 o
   5   6   3      431.45      383.38     18.15 o
   6   6   3     1049.25      991.69     24.18 o
   7   6   3      835.47      816.09     15.31 o
   8   6   3      961.06      972.60     39.54 o
   9   6   3       48.87       34.78      7.16 o
  10   6   3       14.73       24.06      8.10 o
  11   6   3      132.86      159.42     21.39 o
  12   6   3       61.08       77.90     10.37 o
  13   6   3        1.15        8.33     23.34 o
  14   6   3      104.56       76.49     12.71 o
  15   6   3       68.75       41.09     11.81 o
   1   7   3      363.38      383.36     12.35 o
   2   7   3      790.47      818.75     18.27 o
   3   7   3      215.97      226.38     10.55 o
   4   7   3      809.27      816.24     19.31 o
   5   7   3      169.23      162.57     10.79 o
   6   7   3        3.17       -8.10      8.10 o
   7   7   3      776.85      735.08     26.58 o
   8   7   3     1011.12     1103.09     29.29 o
   9   7   3      281.38      308.48     25.28 o
  10   7   3        0.24      -10.37     17.50 o
  11   7   3      137.90      122.61     17.35 o
  12   7   3       53.46       72.24     15.56 o
  13   7   3       47.69       21.80     19.45 o
  14   7   3        5.77       17.77     14.19 o
   0   8   3     1575.08     1612.87     42.79 o
   1   8   3      397.98      368.48     17.50 o
   2   8   3       22.91       19.45      8.25 o
   3   8   3      636.82      616.38     18.64 o
   4   8   3      120.56       87.70     11.43 o
   5   8   3     1044.11      899.56     24.18 o
   6   8   3      619.18      597.55     27.95 o
   7   8   3      216.96      202.63     17.72 o
   8   8   3      173.51      191.76     16.85 o
   9   8   3       79.36       65.73     12.35 o
  10   8   3      312.95      335.74     19.69 o
  11   8   3      915.71      906.36     31.74 o
  12   8   3       86.93       83.61     51.21 o
  13   8   3       73.50       38.30     23.34 o
   1   9   3       30.70      -27.23     27.23 o
   2   9   3      153.68      110.20     22.34 o
   3   9   3       42.88       26.27     17.13 o
   4   9   3      584.57      548.87     35.01 o
   5   9   3      152.10      145.89     20.61 o
   6   9   3      343.41      344.48     24.55 o
   7   9   3        4.83       11.24     27.23 o
   8   9   3        0.08       -6.17     15.56 o
   9   9   3      325.59      333.29     21.03 o
  10   9   3        4.88      -15.10     15.50 o
   0  10   3      214.71      193.18     35.01 o
   1  10   3      310.64      375.20     28.42 o
   2  10   3       25.26       53.28     19.57 o
   3  10   3        7.82      -17.41     21.78 o
   4  10   3       82.34      120.35     22.92 o
   5  10   3       15.92       28.02     20.11 o
   6  10   3        0.10       -8.22     18.78 o
   7  10   3      134.63      106.32     19.19 o
   2   0   4     3170.55     2980.70     44.08 o
   3   0   4    19068.91    17145.20    199.66 o
   4   0   4        4.06       -3.89      3.89 o
   5   0   4    22871.27    21751.74    225.59 o
   6   0   4      603.61      534.17      9.08 o
   7   0   4     3371.99     3452.64     42.79 o
   8   0   4      165.19      151.69      6.48 o
   9   0   4      984.46     1000.91     16.85 o
  10   0   4      229.34      260.60      9.08 o
  11   0   4        0.16       -2.59      5.19 o
  12   0   4      216.14      212.63     11.67 o
  13   0   4      632.66      632.70     16.85 o
  14   0   4      579.85      586.03     19.45 o
  15   0   4       36.64       25.93     12.97 o
  16   0   4      609.05      586.03     25.93 o
  17   0   4       13.81        2.59     18.15 o
  18   0   4        1.38       22.04     18.15 o
   1   1   4     5336.75     4769.92     51.71 o
   2   1   4     6386.40     5834.49     47.43 o
   3   1   4     6826.35     6396.72     48.73 o
   4   1   4     3355.93     3138.18     24.70 o
   5   1   4     1486.80     1206.20     11.43 o
   6   1   4     2003.47     2011.87     17.35 o
   7   1   4     1380.89     1236.19     11.81 o
   8   1   4     3118.18     3197.45     28.87 o
   9   1   4     2248.20     2406.53     40.19 o
  10   1   4      622.16      656.01     20.10 o
  11   1   4        4.20        0.00      4.98 o
  12   1   4      776.87      817.07     13.08 o
  13   1   4       27.95       25.43      5.50 o
  14   1   4      144.19      141.90      8.67 o
  15   1   4       24.22       26.40     25.28 o
  16   1   4      246.92      213.64     13.27 o
  17   1   4      388.62      442.12     18.78 o
  18   1   4       95.06       72.62     13.61 o
   0   2   4    15040.31    13612.18    184.11 o
   1   2   4     4771.99     4804.38     51.12 o
   2   2   4    14166.44    12748.89    113.50 o
   3   2   4     4101.56     4027.71     35.75 o
   4   2   4    14103.50    13419.22    103.06 o
   5   2   4     8685.32     8619.41     67.77 o
   6   2   4     1044.77      995.76     11.00 o
   7   2   4     1173.69     1110.20     12.74 o
   8   2   4     4397.75     4530.94     40.31 o
   9   2   4      842.61      898.49     11.92 o
  10   2   4      358.09      360.73     10.37 o
  11   2   4     2443.34     2452.71     31.38 o
  12   2   4       31.80       52.29      5.91 o
  13   2   4     1462.35     1426.18     24.75 o
  14   2   4      208.73      205.67     12.97 o
  15   2   4       34.62       17.97      9.72 o
  16   2   4      169.73      212.99     13.08 o
  17   2   4       58.19       39.33     13.39 o
  18   2   4       89.75       89.08     15.26 o
   1   3   4      310.01      348.94      6.83 o
   2   3   4      820.93      785.71     14.26 o
   3   3   4     5163.92     5281.08     50.02 o
   4   3   4     5175.29     5444.00     47.15 o
   5   3   4     1334.38     1370.83     14.58 o
   6   3   4       20.79       12.32      5.83 o
   7   3   4     1739.42     1619.65     16.94 o
   8   3   4     1315.91     1420.76     16.94 o
   9   3   4      293.92      284.25     15.56 o
  10   3   4     1061.01     1078.23     17.86 o
  11   3   4     1721.88     1779.25     26.48 o
  12   3   4     2345.29     2402.06     34.37 o
  13   3   4     1814.80     1798.99     47.32 o
  14   3   4     1406.57     1519.38     31.54 o
  15   3   4       10.47        4.54      9.17 o
  16   3   4      282.32      230.87     15.11 o
  17   3   4      280.81      248.89     17.72 o
  18   3   4      214.13      196.78     22.69 o
   0   4   4       16.57       25.93      5.19 o
   1   4   4     2362.01     2299.80     35.65 o
   2   4   4     4756.05     4924.29     50.88 o
   3   4   4     3562.14     3817.61     41.26 o
   4   4   4     2120.09     2281.40     26.12 o
   5   4   4      128.32      113.10      9.08 o
   6   4   4       17.62       40.32      9.08 o
   7   4   4     1148.51     1246.35     15.11 o
   8   4   4       71.54       70.93      4.98 o
   9   4   4      189.16      197.90      8.10 o
  10   4   4      476.41      451.12     16.21 o
  11   4   4     2643.74     2475.87     37.59 o
  12   4   4       52.33       65.09      7.78 o
  13   4   4       97.99       90.34      8.25 o
  14   4   4      434.78      452.52     16.50 o
  15   4   4      343.51      373.79     25.93 o
  16   4   4        5.50       -7.30     12.34 o
  17   4   4      148.24       99.37     18.34 o
   1   5   4     2393.69     2216.64     24.28 o
   2   5   4     1713.35     1710.12     19.69 o
   3   5   4      119.40      123.20      5.91 o
   4   5   4     1780.90     1744.54     21.95 o
   5   5   4       25.89       33.75      7.13 o
   6   5   4     1788.08     1800.75     24.55 o
   7   5   4     2819.14     2815.45     60.94 o
   8   5   4      288.81      292.51      8.10 o
   9   5   4       94.22       80.56      5.91 o
  10   5   4      193.34      163.65     12.32 o
  11   5   4       30.92       22.54      5.91 o
  12   5   4      504.86      534.50     14.58 o
  13   5   4      191.10      185.21     23.34 o
  14   5   4      103.67       81.20     14.26 o
  15   5   4        1.85        0.00      9.82 o
  16   5   4       16.46       15.07     16.50 o
   0   6   4     2860.22     3160.92     49.27 o
   1   6   4     2063.02     2077.94     23.78 o
   2   6   4     1519.41     1629.82     20.61 o
   3   6   4      877.99      963.35     15.56 o
   4   6   4      288.34      284.75     12.97 o
   5   6   4      777.24      798.14     20.10 o
   6   6   4     1674.28     1660.29     26.50 o
   7   6   4      166.86      182.11      6.83 o
   8   6   4       92.01       66.69      7.66 o
   9   6   4     4043.30     4203.11     62.09 o
  10   6   4      377.27      370.49     21.39 o
  11   6   4     1080.45     1059.46     23.63 o
  12   6   4      423.59      412.27     16.43 o
  13   6   4      188.66      165.46     13.08 o
  14   6   4       18.25        9.70     11.21 o
  15   6   4      443.56      445.06     24.70 o
   1   7   4     1731.32     1878.35     32.09 o
   2   7   4     1413.77     1445.73     26.40 o
   3   7   4       40.69       50.77      9.03 o
   4   7   4      975.53      964.47     21.49 o
   5   7   4       13.50        4.46      7.16 o
   6   7   4      758.26      686.89     19.45 o
   7   7   4       75.74       43.62     17.50 o
   8   7   4      484.72      455.32     19.25 o
   9   7   4      245.23      186.26     26.58 o
  10   7   4       90.45       89.60     28.52 o
  11   7   4       93.21       78.17     21.39 o
  12   7   4       42.48       38.25     11.00 o
  13   7   4       85.74       63.95     28.52 o
  14   7   4       12.25       45.25     35.01 o
   0   8   4      780.90      828.48     23.34 o
   1   8   4       58.32       69.84      9.72 o
   2   8   4      145.81      126.28      9.96 o
   3   8   4      195.28      147.89     11.81 o
   4   8   4      182.93      186.52     13.61 o
   5   8   4      386.97      405.72     24.63 o
   6   8   4       12.29       -3.30     23.34 o
   7   8   4       50.60       58.01     15.83 o
   8   8   4        7.56       20.03     13.08 o
   9   8   4        6.04      -10.19     12.71 o
  10   8   4      341.50      298.29     19.69 o
  11   8   4        9.18       -7.78     13.08 o
  12   8   4       33.18       49.60     37.60 o
   1   9   4      172.45      177.01     20.61 o
   2   9   4      122.74      122.17     20.61 o
   3   9   4      159.43      116.50     22.11 o
   4   9   4      597.65      618.29     30.21 o
   5   9   4       13.18        4.55     17.86 o
   6   9   4        4.07        8.43     18.34 o
   7   9   4        0.04        4.19     31.12 o
   8   9   4       54.52       70.11     16.02 o
   9   9   4       86.27      119.42     18.80 o
  10   9   4       16.49       28.82     14.01 o
   0  10   4      333.72      395.44     44.08 o
   1  10   4      119.81      154.85     25.83 o
   2  10   4       37.72       43.82     17.86 o
   3  10   4      139.34      155.17     22.00 o
   4  10   4       71.82      101.22     21.77 o
   5  10   4      592.96      522.76     54.45 o
   6  10   4      116.16      122.48     23.36 o
   7  10   4      364.01      360.64     26.59 o
   1   1   5    14834.36    13628.86    130.92 o
   2   1   5     1432.34     1363.66     15.11 o
   3   1   5       66.81       68.25      3.11 o
   4   1   5     1137.39     1164.69     11.02 o
   5   1   5      245.29      221.15      4.54 o
   6   1   5     2206.85     1918.14     16.43 o
   7   1   5     3864.34     3981.11     31.93 o
   8   1   5       11.31        7.45      3.89 o
   9   1   5     1231.57     1281.63     14.58 o
  10   1   5      118.22      118.13      4.98 o
  11   1   5      312.84      333.76      8.43 o
  12   1   5      443.69      480.47      9.96 o
  13   1   5       82.24       95.81     11.67 o
  14   1   5      379.25      380.80     12.35 o
  15   1   5        5.20       20.25      9.59 o
  16   1   5      253.81      251.96     14.19 o
  17   1   5      282.79      269.44     15.50 o
  18   1   5        8.43       12.07     11.81 o
   0   2   5      980.68      785.69     14.26 o
   1   2   5     1257.81     1146.78     13.75 o
   2   2   5     1686.50     1647.57     17.44 o
   3   2   5       28.12       22.86      2.75 o
   4   2   5     3953.92     3683.46     30.70 o
   5   2   5     3442.26     3417.68     28.38 o
   6   2   5     2689.45     2702.86     26.58 o
   7   2   5      964.12     1050.18     11.92 o
   8   2   5      438.62      487.78      7.75 o
   9   2   5     1956.56     1921.47     23.34 o
  10   2   5      717.77      709.52     10.89 o
  11   2   5        8.25        8.37      4.98 o
  12   2   5      264.29      232.12      8.10 o
  13   2   5        7.28       -3.29      9.08 o
  14   2   5       41.51       21.47      7.16 o
  15   2   5       73.80       57.23      9.96 o
  16   2   5        0.02        0.36     11.43 o
  17   2   5      186.78      189.88     16.02 o
  18   2   5      423.63      447.02     22.86 o
   1   3   5     5168.58     4583.36     48.07 o
   2   3   5     6830.64     6642.02     61.96 o
   3   3   5     9602.54     9570.50     88.02 o
   4   3   5      448.47      406.46      6.42 o
   5   3   5     2026.30     2025.78     18.78 o
   6   3   5     1338.33     1236.97     13.27 o
   7   3   5     1261.78     1420.27     16.02 o
   8   3   5       41.89       33.38      4.58 o
   9   3   5     1472.63     1556.53     20.11 o
  10   3   5      289.87      286.41     12.32 o
  11   3   5       34.34       45.78      6.47 o
  12   3   5     2494.82     2495.44     41.49 o
  13   3   5        3.17        9.16      6.83 o
  14   3   5        3.20       15.42      8.67 o
  15   3   5      158.04      193.81     12.74 o
  16   3   5      330.60      342.63     17.13 o
  17   3   5        6.88      -12.95     12.95 o
  18   3   5      118.37       94.02     18.67 o
   0   4   5     5253.34     5502.44     81.68 o
   1   4   5      319.36      335.62      7.16 o
   2   4   5       87.70       85.51      4.32 o
   3   4   5      290.13      255.28      5.50 o
   4   4   5     5007.49     5216.96     67.42 o
   5   4   5      212.42      175.38      7.78 o
   6   4   5     2501.59     2615.09     25.67 o
   7   4   5     1248.90     1264.82     15.11 o
   8   4   5     2009.09     2112.68     22.92 o
   9   4   5      322.12      299.07     14.26 o
  10   4   5     1960.56     1969.78     31.01 o
  11   4   5      697.97      678.38     35.65 o
  12   4   5      203.46      208.26     10.08 o
  13   4   5      100.29       82.79      8.10 o
  14   4   5      165.32      160.37     12.74 o
  15   4   5      382.13      366.15     18.64 o
  16   4   5      299.64      318.79     19.19 o
  17   4   5        1.07       24.75     14.94 o
   1   5   5      725.75      741.07     10.51 o
   2   5   5      152.77      160.94      5.91 o
   3   5   5     1755.91     1771.59     31.12 o
   4   5   5      271.09      293.97      7.44 o
   5   5   5       72.23       91.96      6.48 o
   6   5   5      348.78      332.36      8.67 o
   7   5   5      139.47      155.07      7.33 o
   8   5   5      217.90      252.52     14.26 o
   9   5   5       45.30       42.02      5.91 o
  10   5   5      247.45      250.40      8.25 o
  11   5   5      257.29      271.01     12.32 o
  12   5   5      544.87      537.20     16.21 o
  13   5   5        6.12        2.36     10.37 o
  14   5   5        0.24        1.87     10.17 o
  15   5   5      438.30      433.95     21.03 o
  16   5   5        0.00       22.57     24.63 o
   0   6   5      215.66      163.36      9.08 o
   1   6   5      162.29      153.82      9.08 o
   2   6   5       15.39       13.08      4.98 o
   3   6   5      366.45      377.32      8.67 o
   4   6   5      360.85      351.36      8.67 o
   5   6   5      638.84      618.70     13.08 o
   6   6   5     1623.92     1627.57     27.58 o
   7   6   5       37.75       46.45      6.67 o
   8   6   5       15.73      -11.02     11.02 o
   9   6   5       63.02       50.56      7.66 o
  10   6   5       78.01       73.08      7.75 o
  11   6   5      550.40      577.43     16.02 o
  12   6   5      817.34      896.75     24.63 o
  13   6   5       97.27       92.45     16.21 o
  14   6   5      360.71      317.22     28.52 o
  15   6   5        0.13        0.61     15.26 o
   1   7   5      176.98      168.39     15.56 o
   2   7   5      325.46      288.71      9.59 o
   3   7   5      973.98     1045.29     22.43 o
   4   7   5       16.33       23.09      7.16 o
   5   7   5        8.37       -3.89     15.56 o
   6   7   5     1157.60     1145.03     37.60 o
   7   7   5       21.65       26.35     12.32 o
   8   7   5       33.85       16.07     11.02 o
   9   7   5      337.75      424.63     18.34 o
  10   7   5      334.94      345.90     18.99 o
  11   7   5      107.65      104.33     13.91 o
  12   7   5      103.08       83.91     24.63 o
  13   7   5        6.13       17.34     14.33 o
  14   7   5       62.35       36.39     20.49 o
   0   8   5      246.72      276.16     11.67 o
   1   8   5      140.27      117.00     10.17 o
   2   8   5     1481.21     1431.48     28.35 o
   3   8   5     1567.88     1464.08     30.21 o
   4   8   5     1060.98     1041.20     43.43 o
   5   8   5      870.31      911.95     27.03 o
   6   8   5     1048.95     1097.27     37.84 o
   7   8   5      238.43      238.05     19.25 o
   8   8   5        7.94        4.05     11.43 o
   9   8   5      911.98      908.26     30.21 o
  10   8   5      123.04      115.08     31.12 o
  11   8   5        1.11       25.67     12.95 o
  12   8   5       70.88       29.49     14.19 o
   1   9   5      369.44      381.46     22.45 o
   2   9   5        1.34       -1.30     17.42 o
   3   9   5      235.48      217.21     46.03 o
   4   9   5      116.41      112.68     25.28 o
   5   9   5      142.23      123.84     18.34 o
   6   9   5      292.70      290.47     44.08 o
   7   9   5       99.67      114.07     21.77 o
   8   9   5      717.24      826.86     32.05 o
   9   9   5      341.11      375.30     25.28 o
  10   9   5        0.13        0.12     14.58 o
   0  10   5      845.69      981.47     63.53 o
   1  10   5      100.01       72.36     21.41 o
   2  10   5      309.60      351.80     31.13 o
   3  10   5       21.88       16.33     18.99 o
   4  10   5      287.75      273.18     45.38 o
   5  10   5        0.26       12.88     20.11 o
   6  10   5      184.39      192.11     57.05 o
   7  10   5        5.29      -13.37     16.02 o
   0   0   6     4222.33     3618.59     90.76 o
   1   0   6     1719.09     1576.57     24.63 o
   2   0   6    47798.79    43511.25    815.51 o
   3   0   6    33863.06    31425.08    387.66 o
   4   0   6    37322.84    35833.25    474.53 o
   5   0   6    14440.55    13754.79    152.99 o
   6   0   6     1304.97     1321.16     18.15 o
   7   0   6     9524.20     9748.54    106.31 o
   8   0   6      657.25      615.85     11.67 o
   9   0   6     1007.92     1083.89     16.85 o
  10   0   6      780.55      803.84     15.56 o
  11   0   6      702.41      726.05     15.56 o
  12   0   6       12.56        2.59      6.48 o
  13   0   6       78.31       79.09      7.78 o
  14   0   6     4574.56     5000.68     81.68 o
  15   0   6        2.12        0.00     11.67 o
  16   0   6      284.94      258.01     18.15 o
  17   0   6       31.50       41.49     14.26 o
  18   0   6        7.26       -5.19     16.85 o
   1   1   6     3333.55     3261.51     36.72 o
   3   1   6     7984.21     7226.15     73.43 o
   4   1   6     4074.00     3960.41     34.69 o
   5   1   6      504.29      570.27      5.91 o
   6   1   6      690.90      761.21      7.75 o
   7   1   6     2141.15     2291.15     21.39 o
   8   1   6      776.47      823.59      9.03 o
   9   1   6      760.13      814.02     37.60 o
  10   1   6      633.62      575.91     18.15 o
  11   1   6       75.77       66.53      5.91 o
  12   1   6     6034.02     6188.61     68.18 o
  13   1   6        0.14       -5.19      6.48 o
  14   1   6      314.57      308.93     26.58 o
  15   1   6       44.81       40.84     11.00 o
  16   1   6      636.62      645.31     22.00 o
  17   1   6       37.83       35.84     20.10 o
  18   1   6       76.88       93.76     15.56 o
   0   2   6      809.81      753.28     15.56 o
   1   2   6       65.00       57.70      3.67 o
   2   2   6      244.44      212.43      4.05 o
   3   2   6     1372.88     1307.08     13.27 o
   4   2   6     3922.86     3688.05     33.77 o
   5   2   6      278.55      355.25      5.50 o
   6   2   6     5955.93     6113.31     49.91 o
   7   2   6       42.09       27.55      6.48 o
   8   2   6     2096.57     2058.45     20.49 o
   9   2   6      460.24      494.66      8.25 o
  10   2   6      280.99      280.45      6.83 o
  11   2   6       50.22       58.34      5.28 o
  12   2   6      440.52      434.23     14.91 o
  13   2   6      388.53      346.41     17.50 o
  14   2   6      344.97      271.81     11.00 o
  15   2   6      451.00      434.08     16.94 o
  16   2   6      547.84      612.48     20.61 o
  17   2   6      135.50      128.78     16.50 o
  18   2   6      100.05       91.54     29.17 o
   1   3   6     2230.50     2319.18     26.94 o
   2   3   6    10569.20    10418.30     94.14 o
   3   3   6      772.92      902.12     11.21 o
   4   3   6       58.28       75.18      3.89 o
   5   3   6     1489.89     1543.60     15.11 o
   6   3   6      584.21      567.24      9.72 o
   7   3   6       13.98        7.78      3.67 o
   8   3   6     1137.95     1231.12     29.82 o
   9   3   6        4.79       -0.94      4.98 o
  10   3   6     1032.45     1031.32     19.19 o
  11   3   6      197.74      206.21      8.10 o
  12   3   6     1356.63     1332.11     46.03 o
  13   3   6        8.97       12.86      5.28 o
  14   3   6     1415.97     1440.82     30.21 o
  15   3   6        1.69       -1.61      9.59 o
  16   3   6       41.17       18.71     32.41 o
  17   3   6       47.03       51.12     15.56 o
  18   3   6       14.58        5.19     15.59 o
   0   4   6     8787.18     9455.53    149.10 o
   1   4   6      465.67      431.71      8.10 o
   2   4   6     1656.98     1782.58     19.92 o
   3   4   6     2775.07     3008.30     31.38 o
   4   4   6      567.02      715.75     10.89 o
   5   4   6     1138.52     1156.28     15.87 o
   6   4   6      550.12      558.88      9.17 o
   7   4   6       12.16       21.57      7.78 o
   8   4   6      188.36      196.48      6.42 o
   9   4   6      715.53      793.06     15.50 o
  10   4   6       24.46       46.95      5.50 o
  11   4   6      103.21      137.68     18.80 o
  12   4   6      358.45      341.73     10.51 o
  13   4   6      568.95      604.64     15.83 o
  14   4   6      245.60      188.83     20.74 o
  15   4   6      262.46      246.10     16.94 o
  16   4   6      262.11      250.49     25.93 o
  17   4   6       11.82      -17.35     17.35 o
   1   5   6     1416.97     1486.45     19.69 o
   2   5   6      895.66      951.62     13.39 o
   3   5   6     6134.22     6374.61     83.63 o
   4   5   6      154.97      175.54      6.47 o
   5   5   6      765.89      809.57     19.45 o
   6   5   6      146.86      156.03      7.75 o
   7   5   6     1759.62     1784.43     25.20 o
   8   5   6      279.53      286.13      8.43 o
   9   5   6     1064.01     1095.00     18.34 o
  10   5   6     1045.22     1066.50     20.11 o
  11   5   6      183.04      190.21      8.25 o
  12   5   6        4.71        2.16     16.21 o
  13   5   6        0.05       -6.39     11.18 o
  14   5   6       12.64       13.36      9.82 o
  15   5   6      205.93      263.68     21.39 o
  16   5   6       35.73       25.28     21.39 o
   0   6   6     6250.45     6531.87     99.83 o
   1   6   6        5.51        6.48      3.48 o
   2   6   6      422.32      445.58      9.59 o
   3   6   6      869.17      810.34     14.67 o
   4   6   6      144.61      136.84     10.37 o
   5   6   6      146.62      119.90      6.67 o
   6   6   6      121.15      161.83      8.43 o
   7   6   6       61.56       57.59      6.83 o
   8   6   6      187.28      175.44     11.43 o
   9   6   6        6.56       -6.47      6.47 o
  10   6   6     1527.43     1585.25     29.98 o
  11   6   6      191.62      193.03     11.75 o
  12   6   6      219.79      212.28     21.39 o
  13   6   6        0.39       13.42     12.87 o
  14   6   6       25.22       40.80     22.04 o
  15   6   6       99.84       53.88     16.85 o
   1   7   6      752.10      713.76     15.59 o
   2   7   6      905.60      924.57     17.35 o
   3   7   6     2206.99     2278.61     45.38 o
   4   7   6      266.24      258.73     13.61 o
   5   7   6       82.43       92.84     14.26 o
   6   7   6      953.37      901.43     19.63 o
   7   7   6        0.72       -6.41      9.08 o
   8   7   6       22.68       34.05     11.67 o
   9   7   6       59.78       43.68     11.50 o
  10   7   6      208.44      187.00     38.90 o
  11   7   6       14.83        6.34     13.61 o
  12   7   6       13.83        8.10     13.61 o
  13   7   6      301.61      359.73     26.29 o
  14   7   6      142.74      132.86     24.70 o
   0   8   6      185.47      224.30     11.67 o
   1   8   6      130.06      115.41      9.96 o
   2   8   6      926.66      948.71     57.70 o
   3   8   6      355.70      336.20     13.66 o
   4   8   6      225.53      231.07     18.15 o
   5   8   6       60.17       64.55     22.69 o
   6   8   6      515.73      519.86     25.84 o
   7   8   6      279.57      214.47     16.79 o
   8   8   6       17.89       11.02     16.21 o
   9   8   6        8.09      -11.16     16.21 o
  10   8   6        5.48       -2.16     12.97 o
  11   8   6       19.99        1.00     38.90 o
  12   8   6        7.40       26.09     22.86 o
   1   9   6       52.77       33.13     17.13 o
   2   9   6        3.67        9.08     20.85 o
   3   9   6        5.96       11.24     16.20 o
   4   9   6       72.75       70.08     17.72 o
   5   9   6      150.13      146.48     22.04 o
   6   9   6      267.77      278.16     46.03 o
   7   9   6      185.19      172.94     20.15 o
   8   9   6      133.50       89.23     14.01 o
   9   9   6       58.46       46.03     14.67 o
  10   9   6        4.41       29.55     52.51 o
   0  10   6      569.24      618.44     50.56 o
   1  10   6        6.36      -17.84     20.74 o
   2  10   6       21.70       50.33     19.89 o
   3  10   6       31.65       51.09     22.69 o
   4  10   6      384.51      392.37     92.05 o
   5  10   6       16.95       53.39     23.26 o
   6  10   6      424.10      416.43     29.29 o
   7  10   6       23.88       15.89     17.86 o
   1   1   7    19968.59    18478.01    191.84 o
   2   1   7     8062.56     7101.70     74.40 o
   3   1   7      213.49      167.92      7.13 o
   4   1   7     2114.41     1919.59     20.11 o
   5   1   7      441.91      419.65      9.72 o
   6   1   7      165.91      196.43      4.58 o
   7   1   7      179.74      176.93      4.05 o
   8   1   7      135.87      131.57      4.05 o
   9   1   7      910.08      902.06     10.51 o
  10   1   7      300.07      274.30      6.83 o
  11   1   7     1019.68     1107.11     22.69 o
  12   1   7     1923.34     2055.80     28.38 o
  13   1   7      697.95      694.34     14.19 o
  14   1   7      388.41      363.83     20.74 o
  15   1   7       62.33       74.69     11.81 o
  16   1   7       38.22       62.41     15.56 o
  17   1   7       73.79       73.00     12.45 o
  18   1   7        0.62        6.05     13.66 o
   0   2   7    16044.57    15003.34    223.00 o
   1   2   7     2644.72     2685.22     31.01 o
   2   2   7      512.73      499.48      7.16 o
   3   2   7       53.59       60.94      3.11 o
   4   2   7      480.27      482.09      7.16 o
   5   2   7      921.26      980.97     11.21 o
   6   2   7     2740.86     2713.20     23.78 o
   7   2   7       10.80       14.69      3.24 o
   8   2   7      604.14      629.61      9.03 o
   9   2   7      393.33      413.40      6.83 o
  10   2   7     2493.40     2575.46     26.78 o
  11   2   7       82.45       77.79      5.28 o
  12   2   7      184.72      180.44      9.08 o
  13   2   7      579.30      588.21     18.15 o
  14   2   7        0.03       -7.66      7.66 o
  15   2   7      136.15      132.16     23.34 o
  16   2   7      652.76      679.23     23.34 o
  17   2   7      350.13      356.22     48.62 o
  18   2   7       74.07       36.01     16.02 o
   1   3   7     1400.95     1287.78     20.74 o
   2   3   7      933.71     1022.71     15.56 o
   3   3   7     7833.58     7926.71     73.18 o
   4   3   7      425.67      497.85     17.50 o
   5   3   7      208.90      196.44      4.98 o
   6   3   7     3353.85     3441.62     31.17 o
   7   3   7     3196.38     3338.75     30.70 o
   8   3   7     1512.21     1546.61     40.19 o
   9   3   7      166.26      167.25      6.22 o
  10   3   7     1376.42     1397.90     21.77 o
  11   3   7       20.73       20.77     10.37 o
  12   3   7     1000.55     1028.04     18.64 o
  13   3   7      641.30      626.10     18.06 o
  14   3   7      443.93      432.82     17.42 o
  15   3   7       99.80       99.16     11.43 o
  16   3   7       63.75       55.40     18.80 o
  17   3   7       26.54       12.78     18.78 o
  18   3   7       16.54       -9.63     15.56 o
   0   4   7     1181.46     1147.42     23.34 o
   1   4   7      108.94       92.44      4.98 o
   2   4   7     5486.03     5470.12     70.01 o
   3   4   7      880.29      880.29     12.15 o
   4   4   7      263.93      285.66     10.37 o
   5   4   7     1380.38     1392.97     16.78 o
   6   4   7     6511.19     7216.66     58.87 o
   7   4   7     1858.73     1909.70     33.06 o
   8   4   7     1842.25     1869.74     22.45 o
   9   4   7      786.35      759.38     13.66 o
  10   4   7      906.96      948.33     17.86 o
  11   4   7      617.83      594.71     13.75 o
  12   4   7      205.87      210.24     12.32 o
  13   4   7      254.54      255.41     10.55 o
  14   4   7      198.94      192.87     12.71 o
  15   4   7      109.61      126.66     13.66 o
  16   4   7      286.58      298.57     22.11 o
  17   4   7      126.02       91.41     15.59 o
   1   5   7      285.01      288.77      8.67 o
   2   5   7     1670.29     1768.76     20.55 o
   3   5   7        3.19        4.80     12.32 o
   4   5   7       55.69       62.16      5.50 o
   5   5   7      676.69      693.36     17.50 o
   6   5   7      259.83      253.73      8.10 o
   7   5   7     1205.85     1190.57     24.63 o
   8   5   7      323.21      336.48      9.17 o
   9   5   7       91.34      101.52     12.97 o
  10   5   7      419.13      420.95     11.00 o
  11   5   7      106.16       65.67     16.85 o
  12   5   7      434.94      398.20     14.58 o
  13   5   7        4.37       -8.31     14.91 o
  14   5   7        0.02       -6.48      8.63 o
  15   5   7      272.94      271.59     19.31 o
  16   5   7       87.83      101.58     19.42 o
   0   6   7      511.64      497.86     14.26 o
   1   6   7        7.72        2.85      7.78 o
   2   6   7       70.69       56.43      6.22 o
   3   6   7      350.35      364.21      9.96 o
   4   6   7      638.51      652.26     12.45 o
   5   6   7       82.25       62.18      7.78 o
   6   6   7       46.01       61.89      6.67 o
   7   6   7      649.19      654.86     14.33 o
   8   6   7      672.42      624.49     15.83 o
   9   6   7      533.28      506.00     12.17 o
  10   6   7      128.37      137.04     14.26 o
  11   6   7       89.60       90.80     10.51 o
  12   6   7      149.93      122.88     18.80 o
  13   6   7      131.90      160.55     15.87 o
  14   6   7       28.06       31.08     20.74 o
  15   6   7       39.59       59.23     40.19 o
   1   7   7      671.12      689.66     16.85 o
   2   7   7       40.85       36.53      5.91 o
   3   7   7     1558.75     1645.20     26.54 o
   4   7   7     1306.64     1331.97     27.88 o
   5   7   7        0.01        8.90      5.19 o
   6   7   7      984.93      917.50     29.82 o
   7   7   7      170.61      201.75     20.10 o
   8   7   7       76.10       66.67     10.89 o
   9   7   7       18.01        6.19     16.21 o
  10   7   7      375.65      384.17     18.38 o
  11   7   7      426.27      404.29     18.99 o
  12   7   7      120.57      100.25     14.58 o
  13   7   7        0.01        5.13     18.43 o
  14   7   7       14.70       13.01     24.46 o
   0   8   7     3252.05     3376.14     72.61 o
   1   8   7      548.85      502.82     41.49 o
   2   8   7     1242.62     1224.38     27.23 o
   3   8   7      161.03      164.86     31.76 o
   4   8   7        2.20       -4.54     10.08 o
   5   8   7      375.19      373.95     16.94 o
   6   8   7       10.51       29.17     21.39 o
   7   8   7      110.82      136.36     31.76 o
   8   8   7      642.28      708.04     25.10 o
   9   8   7       76.10       94.26     23.34 o
  10   8   7      216.80      197.16     16.50 o
  11   8   7      267.02      251.18     31.65 o
  12   8   7      128.85       82.68     28.52 o
   1   9   7      269.82      343.30     24.18 o
   2   9   7       44.81       33.26     18.27 o
   3   9   7      104.33      100.88     18.27 o
   4   9   7      397.90      432.50     28.42 o
   5   9   7      177.75      145.50     19.69 o
   6   9   7       15.19       37.42     16.43 o
   7   9   7      212.06      184.59     21.35 o
   8   9   7        1.89        1.73     13.39 o
   9   9   7      186.15      207.65     19.19 o
  10   9   7      112.47       91.74     23.41 o
   0  10   7      738.20      737.72     53.16 o
   1  10   7      243.56      234.92     49.92 o
   2  10   7      279.19      275.99     25.10 o
   3  10   7       37.62       34.37     26.58 o
   4  10   7      155.24      124.17     20.85 o
   5  10   7      134.08      167.07     28.38 o
   6  10   7        5.50       -3.86     34.36 o
   7  10   7      248.96      187.19     26.58 o
   0   0   8    21387.14    20005.32    465.45 o
   1   0   8    13057.05    12681.27    177.62 o
   2   0   8    23781.83    21550.78    291.72 o
   3   0   8    23531.03    23145.50    313.76 o
   4   0   8     1755.51     1739.93     27.23 o
   5   0   8      834.62      844.04     14.26 o
   6   0   8      847.85      908.86     15.56 o
   7   0   8    21318.86    21974.74    261.90 o
   8   0   8      352.06      373.40      9.08 o
   9   0   8      221.76      243.75      7.78 o
  10   0   8       38.59       38.90      6.48 o
  11   0   8      687.65      719.57     16.85 o
  12   0   8     1136.65     1181.13     24.63 o
  13   0   8      380.48      364.32     12.97 o
  14   0   8       81.96       82.98     11.67 o
  15   0   8      342.09      316.35     18.15 o
  16   0   8      319.64      309.87     19.45 o
  17   0   8      579.35      597.70     25.93 o
  18   0   8       27.11       11.67     20.74 o
   1   1   8     1000.21      909.28     12.74 o
   2   1   8    18492.23    17937.71    181.36 o
   3   1   8     1276.00     1215.69     15.11 o
   4   1   8     2604.86     2667.66     26.75 o
   5   1   8     4769.15     4789.27     42.14 o
   6   1   8        4.96       12.44      3.11 o
   7   1   8      360.80      427.99      7.78 o
   8   1   8     6044.68     6144.13     53.58 o
   9   1   8      652.54      721.82     14.91 o
  10   1   8      157.54      140.91      5.83 o
  11   1   8     1593.75     1639.75     21.18 o
  12   1   8      163.97      138.49      6.48 o
  13   1   8       12.89        2.59      4.58 o
  14   1   8     2339.84     2435.04     39.42 o
  15   1   8       42.68       38.42     18.80 o
  16   1   8      367.30      345.08     16.43 o
  17   1   8        0.00        3.89     11.00 o
  18   1   8      101.24       45.45     15.50 o
   0   2   8      510.19      478.42     10.37 o
   1   2   8     4045.43     3683.28     40.06 o
   2   2   8      157.73      132.74      4.54 o
   3   2   8     3553.54     3501.73     38.21 o
   4   2   8        9.91       19.95      5.83 o
   5   2   8      117.43      100.52      5.19 o
   6   2   8     2112.22     2180.19     23.00 o
   7   2   8        1.89       -2.16      2.32 o
   8   2   8      731.03      836.20     10.28 o
   9   2   8     2727.01     2734.71     26.75 o
  10   2   8       49.04       49.53      3.48 o
  11   2   8     1362.09     1312.54     18.27 o
  12   2   8        4.92        3.77      4.98 o
  13   2   8      633.69      643.85     14.19 o
  14   2   8      243.15      241.85     14.91 o
  15   2   8      330.81      349.95     25.28 o
  16   2   8      117.95      140.79     14.58 o
  17   2   8       32.19        7.43     25.28 o
  18   2   8       46.84       44.08     15.50 o
   1   3   8      536.19      539.49      8.67 o
   2   3   8      699.73      668.99     21.39 o
   3   3   8      567.98      571.51      9.03 o
   4   3   8       40.74       58.45      4.05 o
   5   3   8      749.42      861.55     18.15 o
   6   3   8      442.49      393.02      7.16 o
   7   3   8     3716.86     3797.33     38.21 o
   8   3   8      153.18      160.81      4.58 o
   9   3   8      105.01      120.78      5.83 o
  10   3   8      398.81      383.54      9.33 o
  11   3   8     1422.22     1435.51     23.63 o
  12   3   8      593.23      602.32     15.56 o
  13   3   8     1649.49     1609.16     49.92 o
  14   3   8        2.72        3.24      8.25 o
  15   3   8       16.27       20.85     10.55 o
  16   3   8       53.71       50.03     33.71 o
  17   3   8      302.54      315.02     47.97 o
   0   4   8      419.99      421.37     12.97 o
   1   4   8     3754.35     3661.67     44.22 o
   2   4   8      246.81      241.88      5.83 o
   3   4   8      492.29      464.83      8.39 o
   4   4   8      487.05      543.60     11.02 o
   5   4   8       51.41       44.70      5.28 o
   6   4   8       99.92      111.18      5.91 o
   7   4   8        7.30        9.08      4.32 o
   8   4   8     1803.82     1855.59     24.28 o
   9   4   8     1085.45     1156.52     26.58 o
  10   4   8      559.63      578.08     12.74 o
  11   4   8     1099.64     1138.76     20.61 o
  12   4   8      202.56      202.01     16.21 o
  13   4   8      373.76      378.80     15.31 o
  14   4   8        1.72      -10.17     10.17 o
  15   4   8      215.64      184.61     16.02 o
  16   4   8       16.41      -13.37     14.33 o
  17   4   8      108.73      101.12     25.28 o
   1   5   8     3241.52     3387.69     39.29 o
   2   5   8      365.62      366.60      9.08 o
   3   5   8       98.04       94.55      6.48 o
   4   5   8        2.86       -1.69      3.58 o
   5   5   8        0.06        2.72      3.58 o
   6   5   8        8.40       -1.73      4.64 o
   7   5   8     1103.45     1171.11     23.99 o
   8   5   8      127.54      129.40      9.17 o
   9   5   8     1014.57      960.83     20.25 o
  10   5   8       34.80       29.07      4.32 o
  11   5   8       70.61       48.84      5.50 o
  12   5   8     1152.59     1123.80     27.88 o
  13   5   8       39.88       33.88     10.28 o
  14   5   8        7.58       13.52     11.33 o
  15   5   8       13.70       25.23     12.97 o
  16   5   8      238.18      226.80     60.94 o
   0   6   8       61.58       54.45     10.37 o
   1   6   8       53.28       41.77      5.50 o
   2   6   8       14.78       24.99      3.64 o
   3   6   8      131.60      135.90      7.66 o
   4   6   8      978.36     1004.76     18.67 o
   5   6   8      296.23      317.28      9.82 o
   6   6   8      278.78      292.83      8.83 o
   7   6   8        0.00       -4.32      4.32 o
   8   6   8      139.61      140.49      4.87 o
   9   6   8      574.26      572.23     27.23 o
  10   6   8      168.56      146.36     11.43 o
  11   6   8      114.66      114.27     11.67 o
  12   6   8        3.89        6.43     22.69 o
  13   6   8      546.81      526.46     26.94 o
  14   6   8      120.91      112.76     31.76 o
  15   6   8      110.01       84.89     15.11 o
   1   7   8       74.37       68.26      4.50 o
   2   7   8      142.27      167.36     12.32 o
   3   7   8     1398.06     1564.84     25.10 o
   4   7   8     4731.08     4818.60     62.88 o
   5   7   8      748.52      821.86     22.04 o
   6   7   8     4227.17     4375.25     66.77 o
   7   7   8        2.19       -0.65      7.13 o
   8   7   8      268.68      275.16     17.50 o
   9   7   8       98.09       91.44     13.39 o
  10   7   8       48.89       43.25     12.50 o
  11   7   8        0.39        3.11     17.50 o
  12   7   8      151.71      157.14     25.93 o
  13   7   8      235.48      178.42     31.12 o
  14   7   8       64.38       28.04     44.08 o
   0   8   8      745.07      748.09     23.34 o
   1   8   8       82.37       67.13     11.67 o
   2   8   8        2.01        5.19      6.83 o
   3   8   8      105.14       92.70      7.84 o
   4   8   8       33.96       18.50      9.96 o
   5   8   8      175.82      138.17     18.80 o
   6   8   8      197.68      166.06     18.15 o
   7   8   8       44.21       73.68     16.85 o
   8   8   8      251.51      225.11     16.68 o
   9   8   8      478.27      414.54     30.47 o
  10   8   8        2.57       -4.75     13.92 o
  11   8   8      134.01      111.89     25.85 o
  12   8   8      124.15       85.05     23.36 o
   1   9   8       44.01        3.66     17.86 o
   2   9   8       34.44       58.98     29.82 o
   3   9   8      286.60      299.43     23.78 o
   4   9   8      295.78      366.69     39.54 o
   5   9   8       67.93       91.55     21.78 o
   6   9   8       92.29       65.21     34.36 o
   7   9   8        0.92        3.00     21.39 o
   8   9   8      174.20      147.96     16.50 o
   9   9   8        0.81      -16.25     30.47 o
  10   9   8        1.60       -1.39     22.15 o
   0  10   8       14.71       32.41     25.93 o
   1  10   8        0.61       -2.92     18.27 o
   2  10   8       22.64       22.95     18.06 o
   3  10   8       42.82       38.90     21.39 o
   4  10   8        7.15       15.09     19.92 o
   5  10   8        0.75        0.06     19.69 o
   6  10   8        1.49        3.19     15.87 o
   1   1   9     1157.43     1070.87     12.74 o
   2   1   9      913.86      911.10     12.45 o
   3   1   9      519.74      497.57      7.75 o
   4   1   9     2023.41     2150.99     31.76 o
   5   1   9      873.28      843.01     10.89 o
   6   1   9      732.76      790.23     10.08 o
   7   1   9     2463.46     2446.68     42.79 o
   8   1   9       41.41       54.74      4.05 o
   9   1   9      447.76      496.28      8.67 o
  10   1   9      411.36      432.55      8.43 o
  11   1   9       56.81       58.64      5.91 o
  12   1   9        9.20       14.38      5.19 o
  13   1   9       16.25       14.39      4.32 o
  14   1   9        1.47       -2.90      7.75 o
  15   1   9      128.70      139.94     26.58 o
  16   1   9        7.48        7.56     13.27 o
  17   1   9       98.00       52.33     14.94 o
  18   1   9        2.33        6.36     14.01 o
   0   2   9       77.75       57.05      5.19 o
   1   2   9     2557.24     2671.65     30.21 o
   2   2   9     1652.95     1432.04     16.50 o
   3   2   9     1132.31     1125.60     15.87 o
   4   2   9     3698.51     3568.88     60.29 o
   5   2   9      120.83      111.44      5.83 o
   6   2   9      619.70      657.04      9.08 o
   7   2   9      242.62      258.29     11.02 o
   8   2   9      798.83      761.35     11.50 o
   9   2   9      489.36      582.74     11.02 o
  10   2   9      698.29      723.40     12.35 o
  11   2   9       95.08       99.13     11.02 o
  12   2   9      286.38      240.02      9.72 o
  13   2   9      237.72      229.48     10.55 o
  14   2   9       57.70       79.37     12.97 o
  15   2   9       64.97       63.96     12.74 o
  16   2   9       16.45       10.49     14.13 o
  17   2   9       63.28       50.71     19.45 o
  18   2   9       12.78       26.14     16.78 o
   1   3   9       11.51        8.07      4.05 o
   2   3   9     4365.19     4314.46     44.12 o
   3   3   9     2419.43     2551.07     26.75 o
   4   3   9      149.90      163.69     11.67 o
   5   3   9      274.12      306.99     20.10 o
   6   3   9      327.41      366.90     11.02 o
   7   3   9       37.98       54.97      4.54 o
   8   3   9       35.65       46.76      4.50 o
   9   3   9       37.61       28.48      4.64 o
  10   3   9      237.91      252.75     11.02 o
  11   3   9      287.31      281.07      6.83 o
  12   3   9      642.77      697.43     12.17 o
  13   3   9      563.39      555.12     16.20 o
  14   3   9        4.05        8.73      8.67 o
  15   3   9        1.79      -21.00     24.63 o
  16   3   9        0.92       -1.38     13.66 o
  17   3   9      133.10      153.28     18.06 o
   0   4   9     1417.12     1485.81     25.93 o
   1   4   9       54.66       59.75      4.98 o
   2   4   9     1062.80     1098.61     13.39 o
   3   4   9       15.90        9.94      3.48 o
   4   4   9      131.34      136.32     25.28 o
   5   4   9      965.77      987.59     16.85 o
   6   4   9      470.38      446.58      8.67 o
   7   4   9        4.55        4.15      7.78 o
   8   4   9      229.02      226.29     21.39 o
   9   4   9      274.22      267.23     13.61 o
  10   4   9      518.03      522.24     28.52 o
  11   4   9       41.70       43.38     12.32 o
  12   4   9       39.79       36.90     10.37 o
  13   4   9       32.18       29.82     10.44 o
  14   4   9      286.19      310.30     14.87 o
  15   4   9       29.40       39.51     21.39 o
  16   4   9      119.67      100.58     19.25 o
  17   4   9       78.47       23.78     15.87 o
   1   5   9      131.25      138.49      6.48 o
   2   5   9       62.75       86.01      5.28 o
   3   5   9      255.86      259.55      9.72 o
   4   5   9     1887.50     1910.99     23.36 o
   5   5   9       68.61       87.40     10.37 o
   6   5   9       80.08       80.13      5.80 o
   7   5   9      593.62      567.96     14.19 o
   8   5   9      669.55      649.32     17.13 o
   9   5   9        5.46        6.48      5.80 o
  10   5   9       96.21       78.70      7.15 o
  11   5   9      327.36      300.13     11.18 o
  12   5   9      463.16      460.31     18.67 o
  13   5   9       17.95        7.84      9.82 o
  14   5   9        0.67      -13.61     13.61 o
  15   5   9       89.33       85.09     15.11 o
  16   5   9       15.02       -5.72     23.34 o
   0   6   9      242.26      228.19     14.26 o
   1   6   9       48.98       40.38      6.83 o
   2   6   9      169.37      136.10      5.67 o
   3   6   9     1389.93     1438.58     30.47 o
   4   6   9      270.61      271.68      8.83 o
   5   6   9      629.33      632.80     13.51 o
   6   6   9      297.14      291.50     10.37 o
   7   6   9     1914.33     1960.41     32.97 o
   8   6   9        0.31        0.89      8.43 o
   9   6   9        9.00        1.73     15.56 o
  10   6   9       37.14       24.18     10.28 o
  11   6   9       28.23       57.41      9.82 o
  12   6   9        0.01        8.43     11.92 o
  13   6   9       62.48       42.01     23.34 o
  14   6   9       55.13       43.10     16.79 o
  15   6   9        4.78        0.00     19.45 o
   1   7   9      324.35      324.70     12.97 o
   2   7   9      140.46      144.86      7.75 o
   3   7   9      786.55      767.02     27.88 o
   4   7   9     1049.67      905.38     18.64 o
   5   7   9       84.84      108.35     25.28 o
   6   7   9      315.43      305.76     12.15 o
   7   7   9      134.18      115.66     13.61 o
   8   7   9      675.80      664.56     18.64 o
   9   7   9       10.62       19.02     10.55 o
  10   7   9        3.85       18.34     12.97 o
  11   7   9       62.55       52.61     12.71 o
  12   7   9       19.06        6.74     15.10 o
  13   7   9       23.83        5.76     16.20 o
   0   8   9      232.78      207.44     16.85 o
   1   8   9      181.72      205.79     19.45 o
   2   8   9       52.44       50.03      7.16 o
   3   8   9       13.99       18.31      6.67 o
   4   8   9     1526.33     1445.34     35.65 o
   5   8   9      199.38      174.00     17.72 o
   6   8   9       11.06       26.69     13.27 o
   7   8   9       22.77        5.83     15.56 o
   8   8   9      303.40      289.47     18.45 o
   9   8   9       40.36       39.20     14.87 o
  10   8   9       15.38        7.78     16.24 o
  11   8   9       25.42       65.02     23.83 o
  12   8   9       49.95       65.42     22.51 o
   1   9   9       42.50       41.55     18.27 o
   2   9   9       73.82       81.86     17.86 o
   3   9   9        3.31       29.26     20.74 o
   4   9   9       40.34       44.73     18.34 o
   5   9   9       31.72       47.71     17.03 o
   6   9   9       87.41       61.94     16.94 o
   7   9   9        0.51       -0.12     14.58 o
   8   9   9       77.33       94.53     16.85 o
   9   9   9      106.08      114.90     30.47 o
   0  10   9        0.17        5.19     25.93 o
   1  10   9      771.34      690.24     37.97 o
   2  10   9      193.41      197.76     22.00 o
   3  10   9      268.30      231.17     24.70 o
   4  10   9       58.78       14.02     30.47 o
   5  10   9       69.07      105.61     23.36 o
   6  10   9       44.96       62.88     18.34 o
   0   0  10    16670.87    15768.29    374.69 o
   1   0  10    21005.07    19755.09    269.68 o
   2   0  10    10527.94    10080.45    142.62 o
   3   0  10     7057.20     7047.89    101.13 o
   4   0  10     6778.85     6304.98     90.76 o
   5   0  10     1092.24      888.12     14.26 o
   6   0  10     8326.89     8273.10    108.91 o
   7   0  10      570.84      693.64     14.26 o
   8   0  10      362.50      409.70     11.67 o
   9   0  10     7714.94     8238.10    108.91 o
  10   0  10       99.56      116.69      9.08 o
  11   0  10      109.87      102.43     11.67 o
  12   0  10     1604.79     1637.51     36.30 o
  13   0  10      263.15      264.49     16.85 o
  14   0  10        2.19       -5.19     12.97 o
  15   0  10     1966.59     2007.01     60.94 o
  16   0  10      723.31      720.87     33.71 o
  17   0  10       32.27       -7.78     18.15 o
  18   0  10       25.44       -1.30     19.45 o
   1   1  10     5743.09     5204.60     55.32 o
   2   1  10        2.32        4.15      4.54 o
   3   1  10      365.77      369.51      7.33 o
   4   1  10      181.73      226.66      4.98 o
   5   1  10     1563.29     1652.47     33.71 o
   6   1  10     3381.56     3721.90     34.80 o
   7   1  10     4446.82     4583.37     43.06 o
   8   1  10     1212.79     1214.68     14.94 o
   9   1  10        0.27        5.76      6.48 o
  10   1  10      237.27      201.88      7.16 o
  11   1  10      510.45      474.12     10.89 o
  12   1  10      503.74      476.29     14.19 o
  13   1  10      473.98      443.65     13.66 o
  14   1  10        8.07        2.43     12.32 o
  15   1  10       17.59       35.01     12.15 o
  16   1  10        5.95       -7.92     12.15 o
  17   1  10        2.34        0.29     14.01 o
  18   1  10       25.42       43.73     14.94 o
   0   2  10     9719.70     9309.02    129.65 o
   1   2  10        0.17        0.78      5.83 o
   2   2  10     1272.30     1151.61     14.19 o
   3   2  10      807.25      841.60     11.67 o
   4   2  10     4477.78     4375.74     46.09 o
   5   2  10      385.78      429.57      9.08 o
   6   2  10      892.05      993.00     22.04 o
   7   2  10       38.18       75.69      8.43 o
   8   2  10      226.08      183.66      8.43 o
   9   2  10      238.03      248.93      7.66 o
  10   2  10      195.24      201.07     12.32 o
  11   2  10      198.29      163.68      8.43 o
  12   2  10     1040.72     1038.20     24.60 o
  13   2  10      142.41      135.91     10.51 o
  14   2  10      135.17      132.48     16.85 o
  15   2  10       59.65       61.51     13.66 o
  16   2  10      266.87      267.63     17.72 o
  17   2  10       43.66       45.54     14.33 o
  18   2  10      807.65      786.12     32.54 o
   1   3  10     6244.35     6355.68     72.85 o
   2   3  10      163.95      144.77      5.19 o
   3   3  10      151.98      119.15      7.13 o
   4   3  10      241.79      315.71      7.33 o
   5   3  10        7.17        9.33      4.32 o
   6   3  10        2.78        4.38      9.72 o
   7   3  10      718.38      700.54     10.55 o
   8   3  10     1818.22     1869.80     22.43 o
   9   3  10     3475.28     3553.05     43.55 o
  10   3  10       29.75       22.04      5.80 o
  11   3  10      311.72      343.22     25.28 o
  12   3  10      425.88      437.89     15.10 o
  13   3  10       75.33       79.57     20.10 o
  14   3  10       30.62       25.43     23.34 o
  15   3  10       36.46       19.27     13.27 o
  16   3  10       48.97       46.98     14.26 o
  17   3  10       29.87       40.82     18.64 o
   0   4  10     1070.34     1091.67     22.04 o
   1   4  10     1882.52     2058.20     25.20 o
   2   4  10     2020.12     2243.27     24.30 o
   3   4  10      327.41      305.89      6.47 o
   4   4  10       11.16        2.59      4.32 o
   5   4  10      169.47      154.76      6.22 o
   6   4  10     1506.41     1567.87     20.11 o
   7   4  10        0.01        3.65     10.37 o
   8   4  10       32.56       35.62      7.78 o
   9   4  10     1581.71     1642.62     42.79 o
  10   4  10      255.78      276.52     10.37 o
  11   4  10      500.42      504.47     12.76 o
  12   4  10     1584.60     1554.06     35.19 o
  13   4  10        8.45        9.37      9.59 o
  14   4  10        8.04      -12.17     12.17 o
  15   4  10       68.00       38.29     13.66 o
  16   4  10       13.20       12.02     17.47 o
  17   4  10        4.78        2.33     17.03 o
   1   5  10       65.44       69.01     10.37 o
   2   5  10      141.59      124.16      5.50 o
   3   5  10     7099.09     7175.94     72.50 o
   4   5  10       58.66       68.10     12.97 o
   5   5  10     1617.68     1666.71     37.60 o
   6   5  10       23.04       32.41      5.67 o
   7   5  10      712.55      732.46     16.02 o
   8   5  10     1091.73     1032.72     21.95 o
   9   5  10     1841.57     1775.22     83.63 o
  10   5  10       81.53       89.81      7.15 o
  11   5  10     1520.58     1621.26     42.14 o
  12   5  10       82.31       73.55     18.15 o
  13   5  10      958.66      917.79     30.70 o
  14   5  10      124.87      129.94     17.35 o
  15   5  10        4.58        5.66     15.11 o
  16   5  10       60.13       27.23     19.71 o
   0   6  10      662.83      697.53     22.04 o
   1   6  10        0.32       -1.30      7.33 o
   2   6  10     1046.60     1028.58     16.29 o
   3   6  10       53.97       57.45      4.74 o
   4   6  10      609.80      579.12     19.45 o
   5   6  10      309.26      307.47      9.72 o
   6   6  10     1081.46     1086.58     22.05 o
   7   6  10       27.21       20.05      6.83 o
   8   6  10      147.14      168.08     30.47 o
   9   6  10      369.50      356.86     22.69 o
  10   6  10      757.80      811.13     22.86 o
  11   6  10        3.77      -15.36     15.56 o
  12   6  10       28.80        3.40     17.67 o
  13   6  10      126.26      123.29     18.67 o
  14   6  10       55.03       63.40     21.35 o
  15   6  10       20.38       15.30     18.15 o
   1   7  10      166.87      135.00      6.48 o
   2   7  10      142.43      137.71      4.74 o
   3   7  10     1146.73     1298.12     22.70 o
   4   7  10      663.26      601.00     14.94 o
   5   7  10       69.70       97.38     14.26 o
   6   7  10     1168.22     1058.18     66.77 o
   7   7  10      573.16      483.93     16.07 o
   8   7  10       19.80       25.28      8.25 o
   9   7  10      454.59      526.19     35.65 o
  10   7  10       50.03       69.63     11.97 o
  11   7  10        0.64       -2.28     14.91 o
  12   7  10      202.93      167.06     21.10 o
  13   7  10        8.16       35.87     18.23 o
   0   8  10      170.74      145.21     14.26 o
   1   8  10       22.02       25.93      8.63 o
   2   8  10      411.76      440.04     34.36 o
   3   8  10      131.18       98.48      9.28 o
   4   8  10      125.06      127.07     16.20 o
   5   8  10      189.34      157.94     37.60 o
   6   8  10      198.56      149.05     42.14 o
   7   8  10        0.40       11.41     18.15 o
   8   8  10       24.79       17.46     10.55 o
   9   8  10        0.00        6.71     13.27 o
  10   8  10        4.07        9.59     29.82 o
  11   8  10        0.01      -17.31     18.27 o
  12   8  10       29.41        5.90     35.01 o
   1   9  10        0.00      -13.00     17.86 o
   2   9  10      870.04      890.90     76.49 o
   3   9  10      141.27      139.82     22.34 o
   4   9  10       42.00       11.04     23.34 o
   5   9  10        4.34      -15.83     15.83 o
   6   9  10       16.64       -0.76     35.65 o
   7   9  10      117.39      135.21     19.19 o
   8   9  10       54.68       28.52     16.50 o
   9   9  10       83.06      147.79     61.58 o
   0  10  10      716.99      763.65     54.45 o
   1  10  10       30.58       18.27     19.19 o
   2  10  10       90.32      102.94     19.69 o
   3  10  10      130.97      128.16     31.76 o
   4  10  10       49.22       47.11     20.25 o
   5  10  10       63.79       33.44     19.69 o
   6  10  10       11.34       51.64     20.38 o
   1   1  11     5409.53     5001.57     53.58 o
   2   1  11       38.51       24.70      2.75 o
   3   1  11     7319.61     7151.05     71.51 o
   4   1  11      217.71      215.51     11.02 o
   5   1  11      275.88      305.37      6.22 o
   6   1  11        4.24        6.77      4.05 o
   7   1  11      460.51      462.85     16.85 o
   8   1  11       43.89       43.44      4.58 o
   9   1  11      142.64      134.44      5.83 o
  10   1  11        0.76        3.65      4.98 o
  11   1  11      219.15      189.69     15.56 o
  12   1  11       93.60       78.32     21.39 o
  13   1  11      427.30      408.76     17.50 o
  14   1  11      522.00      557.43     19.45 o
  15   1  11       25.89       37.73     12.71 o
  16   1  11       23.27       13.74     12.95 o
  17   1  11        1.63      -12.88     13.08 o
  18   1  11       75.80       58.05     16.78 o
   0   2  11     2240.72     2192.42     35.01 o
   1   2  11        2.92        7.13      4.54 o
   2   2  11     1634.09     1667.89     22.04 o
   3   2  11       16.85       18.37      3.24 o
   4   2  11       88.38       81.81      5.28 o
   5   2  11     1957.28     1972.20     22.45 o
   6   2  11        0.63        0.43      4.05 o
   7   2  11     1269.83     1336.23     17.72 o
   8   2  11      179.76      192.18      6.47 o
   9   2  11      239.92      216.82     10.37 o
  10   2  11      431.56      477.59     14.91 o
  11   2  11      827.64      826.01     35.01 o
  12   2  11       75.53       47.62     27.88 o
  13   2  11       14.31       41.09     13.61 o
  14   2  11      104.75      123.39     28.52 o
  15   2  11     1216.19     1310.90     73.90 o
  16   2  11      206.33      206.86     18.27 o
  17   2  11        1.59       25.93     13.39 o
   1   3  11       81.01       87.27      4.98 o
   2   3  11     7928.18     7821.93     79.91 o
   3   3  11       75.52       78.32      5.28 o
   4   3  11     1124.35     1205.88     17.42 o
   5   3  11        1.71        3.03      4.54 o
   6   3  11        4.71        9.08      9.72 o
   7   3  11      102.65      107.60      9.08 o
   8   3  11     1676.43     1671.80     28.52 o
   9   3  11       43.76       66.51      6.22 o
  10   3  11      403.15      404.97     11.50 o
  11   3  11      751.38      761.62     17.85 o
  12   3  11     1238.40     1288.61     29.59 o
  13   3  11        0.30      -14.32     18.15 o
  14   3  11       29.28       19.45     11.81 o
  15   3  11       19.06       27.41     12.45 o
  16   3  11      292.81      353.83     22.45 o
  17   3  11       25.95       11.60     17.35 o
   0   4  11    10387.38    10797.43    155.58 o
   1   4  11      623.28      644.07     11.43 o
   2   4  11        4.03        8.04      4.32 o
   3   4  11       35.59       19.00      4.32 o
   4   4  11     1066.10     1164.75     15.56 o
   5   4  11      148.46      146.55      7.33 o
   6   4  11      939.14      904.90     14.91 o
   7   4  11       30.26       35.70      5.50 o
   8   4  11       57.05       50.35      9.08 o
   9   4  11      229.47      193.47      8.43 o
  10   4  11     1926.51     1982.38     35.65 o
  11   4  11        9.97       15.81      9.08 o
  12   4  11      302.56      286.44     14.91 o
  13   4  11        7.67       14.91     10.01 o
  14   4  11       85.77       69.46     11.97 o
  15   4  11       19.23        3.24     15.59 o
  16   4  11       11.60        3.38     38.25 o
   1   5  11      375.61      339.69      9.17 o
   2   5  11      766.76      885.04     13.08 o
   3   5  11      467.80      486.62      9.59 o
   4   5  11      135.83      117.00      6.47 o
   5   5  11       32.45       48.67      5.50 o
   6   5  11      301.46      297.27     33.06 o
   7   5  11     1164.40     1140.50     21.53 o
   8   5  11      646.05      688.16     30.47 o
   9   5  11      186.91      198.37     13.61 o
  10   5  11      317.19      330.03     14.26 o
  11   5  11      212.72      208.18     14.91 o
  12   5  11       70.56       67.58     10.01 o
  13   5  11       13.04       -4.69     11.81 o
  14   5  11       27.65       30.21     18.27 o
  15   5  11      105.07       97.98     15.11 o
  16   5  11      305.65      225.28     37.60 o
   0   6  11      242.62      235.97     14.26 o
   1   6  11      114.71      104.37      8.25 o
   2   6  11     1271.04     1303.05     19.42 o
   3   6  11        0.94        1.99      4.74 o
   4   6  11       80.41       75.35      4.87 o
   5   6  11        3.26        6.30      4.82 o
   6   6  11       50.66       55.93     12.97 o
   7   6  11       10.72        5.92      7.16 o
   8   6  11        8.63       -0.58      7.99 o
   9   6  11       10.21        1.36      8.83 o
  10   6  11      646.95      658.55     31.12 o
  11   6  11       55.21       66.88     12.15 o
  12   6  11        1.87       -6.48     22.69 o
  13   6  11       45.94       42.08     16.94 o
  14   6  11      401.55      446.35     31.65 o
   1   7  11      802.24      735.24     16.79 o
   2   7  11        3.46        0.40      4.74 o
   3   7  11      215.35      235.04      9.59 o
   4   7  11        0.40        3.89      5.80 o
   5   7  11      580.13      601.95     16.78 o
   6   7  11        1.45        2.46      9.08 o
   7   7  11      152.24      161.04     10.51 o
   8   7  11     1228.26     1274.35     62.88 o
   9   7  11      412.29      356.06     16.78 o
  10   7  11      296.24      272.47     33.71 o
  11   7  11      297.18      315.18     27.33 o
  12   7  11       93.50       67.20     17.13 o
  13   7  11       61.51       52.92     19.46 o
   0   8  11     3370.08     3499.31     85.57 o
   1   8  11       32.35       10.37     11.02 o
   2   8  11      187.11      208.49     14.91 o
   3   8  11       66.85       43.34      9.96 o
   4   8  11     1347.25     1496.91     51.86 o
   5   8  11     1377.66     1401.16     39.56 o
   6   8  11      168.31      177.62     17.99 o
   7   8  11       12.16       11.90     18.80 o
   8   8  11       42.12       49.09     13.27 o
   9   8  11       57.58       38.90     20.49 o
  10   8  11       67.52      106.46     33.06 o
  11   8  11        0.82       -0.93     24.63 o
   1   9  11        0.02       -9.89     20.85 o
   2   9  11       49.49       12.56     27.88 o
   3   9  11      328.94      304.77     23.84 o
   4   9  11      224.74      234.34     25.93 o
   5   9  11       12.89        3.89     19.63 o
   6   9  11      304.70      310.38     26.58 o
   7   9  11       36.92       -4.44     18.27 o
   8   9  11       65.85       40.68     22.95 o
   9   9  11        1.18      -12.03     20.84 o
   0  10  11       94.26      181.51     36.30 o
   1  10  11       44.78       14.80     19.57 o
   2  10  11        1.63       -4.21     21.39 o
   3  10  11        0.06       21.04     17.86 o
   4  10  11       93.75       89.66     23.34 o
   5  10  11        4.02       36.02     23.34 o
   0   0  12    27000.77    26853.55    526.39 o
   1   0  12     1409.72     1462.48     23.34 o
   2   0  12    14372.13    13845.55    178.92 o
   3   0  12    30131.62    30636.79    412.29 o
   4   0  12       84.25       76.49      7.78 o
   5   0  12    19847.05    20286.67    256.71 o
   6   0  12     3817.96     3713.24     49.27 o
   7   0  12     4396.98     4470.40     66.12 o
   8   0  12     7593.44     7642.99    101.13 o
   9   0  12      350.84      340.99     11.67 o
  10   0  12      359.28      404.51     15.56 o
  11   0  12      234.30      206.15     12.97 o
  12   0  12      971.72      840.15     24.63 o
  13   0  12       43.44       44.08     11.67 o
  14   0  12       80.90       94.65     29.82 o
  15   0  12     1668.34     1695.85     58.34 o
  16   0  12       38.02       -9.08     19.45 o
  17   0  12       45.64       41.49     18.15 o
  18   0  12      155.06      169.84     24.63 o
   1   1  12     2402.53     2456.78     27.03 o
   2   1  12     4628.90     4398.58     50.73 o
   3   1  12     1802.31     1946.90     28.52 o
   4   1  12     4627.66     4710.92     50.42 o
   5   1  12     3181.63     3142.08     41.49 o
   6   1  12     2401.62     2453.60     25.47 o
   7   1  12     3354.83     3412.17     39.54 o
   8   1  12      516.85      526.58      8.67 o
   9   1  12       35.60       49.54      5.83 o
  10   1  12      927.71      901.90     15.59 o
  11   1  12       85.04       80.91      6.48 o
  12   1  12     1042.02     1079.05     18.78 o
  13   1  12       25.73       19.45      7.33 o
  14   1  12     1190.88     1214.14     34.06 o
  15   1  12       43.24       36.30     12.15 o
  16   1  12     1315.97     1323.77     79.09 o
  17   1  12      271.78      255.24     36.30 o
   0   2  12     1162.13     1048.89     19.45 o
   1   2  12      509.45      470.14      8.43 o
   2   2  12     1779.29     1856.73     22.45 o
   3   2  12      503.81      595.07     12.32 o
   4   2  12     3323.72     3219.16     34.30 o
   5   2  12      115.10      107.45      5.67 o
   6   2  12        0.25        8.21      3.48 o
   7   2  12       25.57       36.01      5.28 o
   8   2  12      244.16      224.73     17.50 o
   9   2  12      871.47      896.79     16.78 o
  10   2  12       18.25       21.64      5.50 o
  11   2  12      209.98      180.96     11.02 o
  12   2  12      641.66      645.12     42.79 o
  13   2  12        2.98       -9.28      9.28 o
  14   2  12      719.13      747.17     55.75 o
  15   2  12      258.65      307.54     20.49 o
  16   2  12       17.94        9.79     14.01 o
  17   2  12       46.87       59.75     17.44 o
   1   3  12     6176.89     6218.12     70.66 o
   2   3  12     4451.93     4617.87     45.21 o
   3   3  12     3023.65     3144.73     34.37 o
   4   3  12     1165.67     1196.83     16.50 o
   5   3  12      491.43      523.47     16.85 o
   6   3  12     1340.18     1408.91     25.28 o
   7   3  12      485.64      472.33     26.58 o
   8   3  12      211.51      198.93     11.02 o
   9   3  12     1108.33     1078.41     21.03 o
  10   3  12      664.93      681.99     17.50 o
  11   3  12        6.23       -4.54      7.66 o
  12   3  12       32.69       31.94      9.59 o
  13   3  12       88.18       80.99     10.01 o
  14   3  12        5.78       -4.74     11.50 o
  15   3  12      121.51      137.21     17.35 o
  16   3  12       52.68       60.44     17.72 o
  17   3  12       44.45       45.46     20.49 o
   0   4  12     3245.87     3583.58     57.05 o
   1   4  12     1147.97     1097.97     16.02 o
   2   4  12     3496.06     3732.13     39.56 o
   3   4  12       35.83       30.73      4.32 o
   4   4  12       89.04       87.02      8.43 o
   5   4  12       36.47       33.90     11.67 o
   6   4  12      646.70      625.45     18.15 o
   7   4  12      818.68      858.90     17.13 o
   8   4  12     1715.18     1811.10     35.01 o
   9   4  12     4526.95     4722.38     58.88 o
  10   4  12       30.14       31.47     19.45 o
  11   4  12       84.48       81.82      8.12 o
  12   4  12      108.95       83.97     11.67 o
  13   4  12      327.67      376.95     19.57 o
  14   4  12        0.05      -12.45     12.45 o
  15   4  12      330.18      309.25     32.41 o
  16   4  12        1.39      -20.17     20.17 o
   1   5  12     1118.90     1074.69     18.27 o
   2   5  12       89.49       83.98      5.28 o
   3   5  12     1103.53     1118.39     27.88 o
   4   5  12        8.12       14.62      4.50 o
   5   5  12       66.75       43.19      8.43 o
   6   5  12     1180.08     1109.92     21.53 o
   7   5  12      256.20      245.47      9.59 o
   8   5  12      292.13      246.68     10.28 o
   9   5  12      737.15      691.81     29.17 o
  10   5  12      137.16      129.28      9.72 o
  11   5  12      183.49      187.77     28.52 o
  12   5  12       42.15       34.21     10.55 o
  13   5  12        6.16      -13.17     14.58 o
  14   5  12       61.11       53.32     25.93 o
  15   5  12       22.29       29.32     27.88 o
   0   6  12      432.43      426.56     16.85 o
   1   6  12     1073.17     1123.99     23.36 o
   2   6  12       97.28       99.81      6.67 o
   3   6  12      198.16      190.44      6.83 o
   4   6  12     1492.26     1581.99     42.14 o
   5   6  12     1504.09     1567.02     49.92 o
   6   6  12       62.12       42.51      5.67 o
   7   6  12       32.24       39.20      7.44 o
   8   6  12      171.49      172.37     15.56 o
   9   6  12      813.25      810.55     21.41 o
  10   6  12      192.27      202.04     19.45 o
  11   6  12        2.65       -2.55     15.11 o
  12   6  12       25.97       23.43     18.23 o
  13   6  12      182.58      169.91     33.71 o
  14   6  12       11.27        6.24     35.01 o
   1   7  12      668.67      619.42     14.61 o
   2   7  12     1221.83     1192.61     21.78 o
   3   7  12      623.01      578.24     16.21 o
   4   7  12     1564.64     1562.26     62.23 o
   5   7  12      205.12      229.79     16.21 o
   6   7  12      736.02      771.41     47.32 o
   7   7  12       24.55       28.96      8.10 o
   8   7  12     1524.80     1508.71     33.00 o
   9   7  12      100.02       72.37     21.39 o
  10   7  12       62.86       54.01     18.38 o
  11   7  12        0.51       11.13     19.69 o
  12   7  12       73.32       40.60     18.16 o
  13   7  12       35.54       41.69     23.34 o
   0   8  12     1866.15     1817.72     53.16 o
   1   8  12      553.89      550.45     20.74 o
   2   8  12      103.70      118.22     21.39 o
   3   8  12       26.22       25.59     17.50 o
   4   8  12       72.81       88.66     18.80 o
   5   8  12      274.71      252.48     39.54 o
   6   8  12       34.05       19.45     36.30 o
   7   8  12        0.00       22.78     12.97 o
   8   8  12        3.11        3.24     14.67 o
   9   8  12       63.89       57.97     22.67 o
  10   8  12       93.20      152.07     29.17 o
  11   8  12      142.02       93.75     20.01 o
   1   9  12       34.62       19.59     29.17 o
   2   9  12      108.17       87.71     14.61 o
   3   9  12        1.64      -12.02     27.23 o
   4   9  12       85.22       74.51     17.50 o
   5   9  12       59.36       56.62     18.94 o
   6   9  12      152.39      122.27     18.64 o
   7   9  12       20.23       54.28     20.74 o
   8   9  12       91.57       81.68     24.35 o
   9   9  12      101.38       85.21     29.82 o
   0  10  12       28.95       25.93     29.82 o
   1  10  12       53.13       15.68     19.57 o
   2  10  12       86.31       69.35     22.34 o
   3  10  12        7.84        1.38     19.89 o
   4  10  12       93.56       50.36     23.63 o
   5  10  12        3.05       37.23     18.67 o
   1   1  13     1151.76     1185.44     15.50 o
   2   1  13      638.30      615.54     12.97 o
   3   1  13      150.54      136.69      5.19 o
   4   1  13       36.25       51.13      4.98 o
   5   1  13      119.49      146.69      5.19 o
   6   1  13     2520.90     2551.91     26.40 o
   7   1  13       52.57       59.24      5.28 o
   8   1  13     1797.29     1787.64     20.61 o
   9   1  13       24.77       18.80      4.58 o
  10   1  13     1327.60     1379.23     21.41 o
  11   1  13       27.77       11.67      6.48 o
  12   1  13     1014.38     1025.59     19.57 o
  13   1  13      203.24      204.43     18.80 o
  14   1  13       17.63      -11.85     14.67 o
  15   1  13      183.93      162.84     15.50 o
  16   1  13      156.00      130.47     18.80 o
  17   1  13      127.54      121.09     17.35 o
   0   2  13      581.71      580.84     12.97 o
   1   2  13      118.98      129.21      7.78 o
   2   2  13      780.46      799.69     17.50 o
   3   2  13      854.06      927.50     15.56 o
   4   2  13     1026.49     1122.53     16.79 o
   5   2  13      911.36      930.34     12.45 o
   6   2  13      100.85      105.69      4.50 o
   7   2  13       74.40       75.85      7.78 o
   8   2  13      469.00      410.58      9.59 o
   9   2  13      673.97      696.16     14.94 o
  10   2  13       38.54       37.85      6.67 o
  11   2  13      327.54      315.85     13.61 o
  12   2  13        9.71        9.21      7.84 o
  13   2  13      257.91      222.09     13.91 o
  14   2  13       89.93      110.51     15.11 o
  15   2  13      854.00      979.78     75.85 o
  16   2  13       62.98       76.97     14.01 o
  17   2  13        0.33       -1.75     23.99 o
   1   3  13      522.35      567.39      9.72 o
   2   3  13      120.52      102.22      9.72 o
   3   3  13     1554.71     1509.81     18.34 o
   4   3  13      237.56      257.69      6.83 o
   5   3  13        8.36       11.77      5.91 o
   6   3  13       63.68       73.68     16.85 o
   7   3  13      373.62      395.26     11.21 o
   8   3  13      979.26     1054.88     33.71 o
   9   3  13       91.69       66.97      7.66 o
  10   3  13     2944.83     2981.25     44.67 o
  11   3  13      248.29      228.28      9.59 o
  12   3  13      142.83      135.50     10.79 o
  13   3  13      133.49      133.15     18.15 o
  14   3  13     1096.37     1270.48     42.14 o
  15   3  13       52.57       74.21     18.38 o
  16   3  13       71.61       16.85     16.50 o
  17   3  13        1.36      -18.27     18.27 o
   0   4  13      184.87      216.52      9.08 o
   1   4  13     2817.23     2932.17     33.92 o
   2   4  13      463.05      475.82      8.67 o
   3   4  13       34.84       48.98      6.22 o
   4   4  13      582.82      584.54     11.81 o
   5   4  13      201.15      172.75      8.67 o
   6   4  13      176.10      195.43      7.16 o
   7   4  13      478.73      479.22     11.75 o
   8   4  13      273.39      265.77     21.39 o
   9   4  13      146.59      132.45      5.98 o
  10   4  13        1.47        2.59      8.43 o
  11   4  13       36.54       41.73      7.99 o
  12   4  13       17.85       27.76     14.91 o
  13   4  13      121.09       81.29     22.69 o
  14   4  13       53.68       45.06     14.13 o
  15   4  13      353.00      324.14     24.70 o
  16   4  13       10.03       -1.30     17.72 o
   1   5  13       28.61       67.00     14.91 o
   2   5  13      172.51      183.55      7.44 o
   3   5  13        0.16       -4.64      4.64 o
   4   5  13     1749.35     1856.51     25.13 o
   5   5  13      307.75      307.29     11.67 o
   6   5  13       43.21       28.02      6.83 o
   7   5  13      155.90      148.20      8.10 o
   8   5  13      569.05      542.03     14.94 o
   9   5  13       12.42        9.16      7.16 o
  10   5  13      109.65      107.38      8.31 o
  11   5  13       14.72       25.97     14.19 o
  12   5  13      160.19      115.32     16.79 o
  13   5  13        4.50       17.92     15.26 o
  14   5  13      145.97      163.61     35.65 o
  15   5  13       97.70       30.08     31.12 o
   0   6  13       56.12       57.05     12.97 o
   1   6  13     1330.66     1374.00     51.21 o
   2   6  13      872.02      833.65     15.83 o
   3   6  13       24.72       24.14      4.64 o
   4   6  13      587.20      621.00     13.15 o
   5   6  13      779.09      814.19     17.26 o
   6   6  13      167.21      164.33     19.45 o
   7   6  13      278.78      279.83     10.51 o
   8   6  13     1686.97     1735.73     36.72 o
   9   6  13       13.13       -0.78     14.26 o
  10   6  13        3.06       -9.61     13.61 o
  11   6  13        1.69       -4.38     14.58 o
  12   6  13      226.90      247.88     23.73 o
  13   6  13      121.04      110.63     50.56 o
  14   6  13      136.99       97.19     19.69 o
   1   7  13      583.08      576.06     18.15 o
   2   7  13      579.77      609.44     14.61 o
   3   7  13      478.84      474.07     12.34 o
   4   7  13      724.62      757.09     16.49 o
   5   7  13       22.12       11.34      9.03 o
   6   7  13      122.46      140.25     13.61 o
   7   7  13      152.43      202.53     13.61 o
   8   7  13      213.42      194.11     13.61 o
   9   7  13       94.44       72.78     16.85 o
  10   7  13        1.10      -12.78     19.31 o
  11   7  13        3.14       18.38     17.86 o
  12   7  13        3.34      -12.59     23.36 o
  13   7  13      204.45      206.07     23.04 o
   0   8  13      360.58      385.07     24.63 o
   1   8  13     1166.68     1266.29     32.09 o
   2   8  13       99.80       95.94     12.35 o
   3   8  13       14.22        7.57     11.21 o
   4   8  13      132.49      129.66     28.52 o
   5   8  13      151.12      161.17     28.52 o
   6   8  13       11.89       17.50     13.39 o
   7   8  13       28.73       34.36     13.61 o
   8   8  13       10.75       26.58     14.67 o
   9   8  13       46.55       48.50     18.23 o
  10   8  13      335.23      353.41     43.43 o
  11   8  13       77.04       93.35     31.12 o
   1   9  13        0.21      -19.92     19.92 o
   2   9  13      253.71      220.00     18.38 o
   3   9  13       60.88       45.38     14.82 o
   4   9  13      131.45      126.11     43.43 o
   5   9  13        1.38       -8.53     20.74 o
   6   9  13       69.62       45.24     16.94 o
   7   9  13      367.86      440.08     32.98 o
   8   9  13       18.25        0.41     19.83 o
   0  10  13      281.08      259.30     38.90 o
   1  10  13       23.46       37.75     19.69 o
   2  10  13      578.10      514.01     68.07 o
   3  10  13      386.36      327.05     30.46 o
   4  10  13        0.57        4.82     21.78 o
   0   0  14      179.12      250.23     22.04 o
   1   0  14     8589.22     9223.45    132.25 o
   2   0  14       28.01       15.56      3.89 o
   3   0  14     4215.92     4316.12     59.64 o
   4   0  14     2105.60     1957.75     32.41 o
   5   0  14      157.66      111.50     10.37 o
   6   0  14     2636.45     2668.24     37.60 o
   7   0  14     1307.57     1288.74     25.93 o
   8   0  14       72.44       79.09      7.78 o
   9   0  14     3666.87     3767.69     60.94 o
  10   0  14       52.14       45.38      9.08 o
  11   0  14      969.41      976.28     25.93 o
  12   0  14      151.65      123.17     11.67 o
  13   0  14     3088.85     2937.92     68.72 o
  14   0  14      239.09      228.19     20.74 o
  15   0  14        6.79        7.78     23.34 o
  16   0  14      285.93      344.87     25.93 o
  17   0  14      925.68      898.49     42.79 o
   1   1  14      349.73      328.67      6.42 o
   2   1  14     6454.44     6467.15     70.31 o
   3   1  14     6565.28     6448.99     64.00 o
   4   1  14        9.30        9.08      3.11 o
   5   1  14        3.48       -4.38     11.02 o
   6   1  14     1185.29     1306.35     25.28 o
   7   1  14     1011.89     1045.16     14.94 o
   8   1  14      876.13      852.18     13.08 o
   9   1  14       17.51       26.62      5.67 o
  10   1  14      939.83      970.57     16.94 o
  11   1  14      899.77      875.98     18.80 o
  12   1  14      137.84      104.29      6.83 o
  13   1  14        0.20        7.78     16.21 o
  14   1  14        0.13       15.02     14.91 o
  15   1  14        0.09       17.98     13.39 o
  16   1  14       11.00       -1.83     15.50 o
  17   1  14       81.34       69.52     54.45 o
   0   2  14     2782.50     2621.57     38.90 o
   1   2  14      844.35      823.09     11.81 o
   2   2  14      173.06      153.78      9.72 o
   3   2  14        0.84       13.55      3.34 o
   4   2  14     2597.86     2512.47     31.93 o
   5   2  14     2683.57     2718.80     30.62 o
   6   2  14      539.33      520.07      8.63 o
   7   2  14       10.23        8.49      3.64 o
   8   2  14      524.27      489.61     16.21 o
   9   2  14      156.57      131.13      7.44 o
  10   2  14     1588.37     1583.04     31.76 o
  11   2  14      199.37      191.18     16.85 o
  12   2  14      381.02      308.30     22.69 o
  13   2  14     1012.79     1131.04     36.95 o
  14   2  14      256.02      248.28     15.83 o
  15   2  14       16.71       -1.30     12.95 o
  16   2  14      210.15      187.78     22.45 o
  17   2  14        6.64      -19.31     19.31 o
   1   3  14       41.40       31.33      3.67 o
   2   3  14       85.57       59.06      6.48 o
   3   3  14      271.04      284.86      6.83 o
   4   3  14      868.54      963.15     15.11 o
   5   3  14     1635.59     1757.20     24.21 o
   6   3  14      177.77      209.82      9.33 o
   7   3  14      121.90      120.32      6.47 o
   8   3  14      557.77      573.64     14.01 o
   9   3  14     1159.88     1164.89     22.34 o
  10   3  14      808.30      755.12     18.06 o
  11   3  14     1034.58     1041.01     21.78 o
  12   3  14      752.43      766.88     18.38 o
  13   3  14       81.74       57.40     11.33 o
  14   3  14       29.89       31.76     18.80 o
  15   3  14       87.68      132.01     56.40 o
  16   3  14       19.16       15.29     17.50 o
   0   4  14       49.75       53.16      7.78 o
   1   4  14       92.86      111.61     12.32 o
   2   4  14       39.45       49.09     13.61 o
   3   4  14        4.85       12.32      4.58 o
   4   4  14      758.62      765.12     13.66 o
   5   4  14     1230.76     1194.26     35.65 o
   6   4  14      270.09      253.21     16.21 o
   7   4  14     3078.19     3263.24     53.81 o
   8   4  14      483.44      471.97     27.88 o
   9   4  14      245.60      260.30     11.81 o
  10   4  14      547.78      568.21     29.82 o
  11   4  14      103.78       78.90      8.67 o
  12   4  14       29.69       27.23     10.44 o
  13   4  14        2.11      -10.79     10.79 o
  14   4  14       18.70       57.96     16.94 o
  15   4  14      209.83      203.74     28.52 o
  16   4  14        9.98      -10.92     23.99 o
   1   5  14       82.82       98.47     15.56 o
   2   5  14       53.16       46.59      8.43 o
   3   5  14      345.77      377.85      9.28 o
   4   5  14       12.89       10.52      7.13 o
   5   5  14      845.42      874.90     19.31 o
   6   5  14        0.00        1.56      6.47 o
   7   5  14      592.19      633.95     25.93 o
   8   5  14      155.64      159.80     10.37 o
   9   5  14      761.39      713.17     29.17 o
  10   5  14      342.28      323.50     16.50 o
  11   5  14        0.04        3.63     27.23 o
  12   5  14      300.43      289.19     19.69 o
  13   5  14        1.30        3.11     15.10 o
  14   5  14       19.68      -15.56     20.74 o
  15   5  14       99.37       70.88     20.61 o
   0   6  14      636.03      701.42     28.52 o
   1   6  14        6.28        0.65      6.42 o
   2   6  14       37.32       43.12      9.08 o
   3   6  14      194.50      186.26      7.78 o
   4   6  14      120.93      116.18     16.85 o
   5   6  14        6.58       -4.75      5.80 o
   6   6  14     2368.42     2570.87     42.36 o
   7   6  14      115.03      151.92      8.67 o
   8   6  14     1219.02     1298.91     29.59 o
   9   6  14      596.67      538.49     21.39 o
  10   6  14        1.83      -13.66     13.66 o
  11   6  14       23.72       14.93     14.19 o
  12   6  14        1.39       34.83     19.45 o
  13   6  14      206.85      228.34     36.95 o
  14   6  14      223.14      277.46     29.82 o
   1   7  14      343.19      306.40     13.61 o
   2   7  14      381.66      412.62     14.91 o
   3   7  14      235.64      231.50     22.04 o
   4   7  14      178.07      159.96      9.15 o
   5   7  14       42.84       29.47      9.96 o
   6   7  14       28.48       25.25     10.51 o
   7   7  14      802.73      798.95     21.53 o
   8   7  14     1025.55     1156.11     29.53 o
   9   7  14       90.11       64.08     24.63 o
  10   7  14       64.64       71.77     17.44 o
  11   7  14        3.15      -33.25     49.27 o
  12   7  14        1.37        0.65     19.25 o
   0   8  14       14.35       49.27     19.45 o
   1   8  14      115.93      134.21     15.11 o
   2   8  14        9.05        7.71      9.03 o
   3   8  14      117.12       85.18     14.26 o
   4   8  14        0.44       -0.10     12.35 o
   5   8  14        5.57       -2.46     12.71 o
   6   8  14      698.44      744.16     26.12 o
   7   8  14       30.14       31.76     17.50 o
   8   8  14      117.35       89.65     16.79 o
   9   8  14       45.66       36.43     18.15 o
  10   8  14       11.25       10.24     22.70 o
   1   9  14      143.36      200.37     68.07 o
   2   9  14        3.16       -6.52     16.85 o
   3   9  14      195.24      152.43     44.73 o
   4   9  14      220.43      261.47     40.84 o
   5   9  14        0.15      -16.85     16.85 o
   6   9  14      103.59       80.56     26.58 o
   7   9  14        0.48       17.84     32.41 o
   8   9  14       34.86       40.28     20.49 o
   0  10  14       53.02       82.98     38.90 o
   1  10  14        1.08        1.87     26.12 o
   2  10  14       71.80       99.87     24.75 o
   3  10  14        6.16       25.93     22.00 o
   1   1  15        0.15        0.56      3.11 o
   2   1  15    16014.12    16323.42    160.40 o
   3   1  15     2579.97     2594.38     29.34 o
   4   1  15      105.53       94.82      4.98 o
   5   1  15     1073.58     1128.42     18.80 o
   6   1  15     3587.63     3658.60     58.34 o
   7   1  15      278.72      315.80      8.10 o
   8   1  15     3247.44     3240.74     41.49 o
   9   1  15      104.24       94.70     11.02 o
  10   1  15       82.54       77.15      9.08 o
  11   1  15      112.54      128.45      7.13 o
  12   1  15      492.39      480.66     13.66 o
  13   1  15        0.19        2.59     15.56 o
  14   1  15        0.55       -5.56     10.89 o
  15   1  15      111.64      144.88     17.13 o
  16   1  15      177.06      177.41     16.50 o
  17   1  15       21.81       55.96     21.35 o
   0   2  15        5.14        6.48      5.19 o
   1   2  15     6755.81     6807.51     70.13 o
   2   2  15     1735.02     1732.61     21.03 o
   3   2  15      841.98      810.38     18.80 o
   4   2  15        6.00        4.32      5.28 o
   5   2  15        9.98        9.08      3.67 o
   6   2  15     1749.51     1749.66     21.49 o
   7   2  15     3497.40     3602.44     42.05 o
   8   2  15      272.65      262.62      7.99 o
   9   2  15      748.67      735.45     15.87 o
  10   2  15        7.44        3.40      6.67 o
  11   2  15      780.03      748.48     17.72 o
  12   2  15        2.10        7.45      9.03 o
  13   2  15      125.03      106.31     22.69 o
  14   2  15        2.31        6.93     11.50 o
  15   2  15        0.03       -8.01     14.94 o
  16   2  15       84.49      110.05     20.55 o
  17   2  15        0.61      -11.01     51.86 o
   1   3  15     3710.12     3769.56     47.97 o
   2   3  15       69.38       64.04      6.48 o
   3   3  15       57.29       75.75      4.98 o
   4   3  15     3554.77     3672.41     48.17 o
   5   3  15      959.52      945.44     35.01 o
   6   3  15     1435.48     1483.45     35.01 o
   7   3  15     2302.33     2360.59     39.49 o
   8   3  15      881.85      899.93     50.56 o
   9   3  15        1.51       11.67      6.67 o
  10   3  15       76.61       62.01      7.84 o
  11   3  15        0.26       -6.48      6.67 o
  12   3  15      404.98      412.59     15.87 o
  13   3  15       53.79       18.39     10.37 o
  14   3  15       80.27       64.72     15.59 o
  15   3  15       72.17       86.32     31.76 o
  16   3  15       16.97       -9.63     20.84 o
   0   4  15      179.42      162.07      9.08 o
   1   4  15      430.55      466.42     12.32 o
   2   4  15      325.56      305.11      7.75 o
   3   4  15     2024.32     2056.27     27.68 o
   4   4  15     1020.97     1071.38     17.86 o
   5   4  15       37.82       33.58      4.32 o
   6   4  15     2794.09     3011.22     53.84 o
   7   4  15      650.40      624.78     19.45 o
   8   4  15     1386.98     1441.43     34.36 o
   9   4  15      388.60      416.87     42.79 o
  10   4  15      385.89      362.14     13.08 o
  11   4  15      220.33      177.98     26.58 o
  12   4  15      101.13      106.58     27.88 o
  13   4  15      310.90      304.25     18.99 o
  14   4  15      129.11      112.47     19.45 o
  15   4  15      393.23      449.76     29.53 o
   1   5  15       71.42       68.92      8.43 o
   2   5  15      802.35      789.16     18.80 o
   3   5  15      147.91      138.49      7.16 o
   4   5  15      334.32      296.70      9.82 o
   5   5  15       64.38       56.48      7.75 o
   6   5  15        2.58        0.00      5.80 o
   7   5  15       43.32       32.10     12.32 o
   8   5  15       99.75      108.59      9.08 o
   9   5  15      116.45      105.41      5.98 o
  10   5  15      438.07      421.37     18.45 o
  11   5  15        7.44       48.11     16.94 o
  12   5  15       69.63       57.89     14.58 o
  13   5  15       77.11       93.03     25.93 o
  14   5  15       13.39        4.93     19.42 o
  15   5  15       74.12       66.54     25.93 o
   0   6  15     1164.26     1150.01     33.71 o
   1   6  15      283.84      264.10     10.51 o
   2   6  15      255.92      275.66      9.08 o
   3   6  15     2073.19     1992.18     32.79 o
   4   6  15      661.64      652.08     14.51 o
   5   6  15     3669.14     3767.21     61.29 o
   6   6  15     2079.74     2209.37     38.63 o
   7   6  15      215.53      201.67      9.59 o
   8   6  15      225.30      220.26     11.50 o
   9   6  15       22.25       36.97     13.27 o
  10   6  15        0.92       -6.40     13.66 o
  11   6  15        0.31      -20.93     21.39 o
  12   6  15      163.53      179.02     18.64 o
  13   6  15      627.25      665.77     69.36 o
   1   7  15        0.03        5.51      6.67 o
   2   7  15        7.64        7.78      6.67 o
   3   7  15        1.68       10.44      7.99 o
   4   7  15      295.96      297.67     11.97 o
   5   7  15        0.98       -0.68     10.51 o
   6   7  15       78.06       94.12     12.97 o
   7   7  15      157.87      155.05     25.93 o
   8   7  15        3.51        8.15     12.45 o
   9   7  15       34.51       21.81     18.27 o
  10   7  15       44.27       33.68     17.03 o
  11   7  15       36.85       61.77     24.46 o
  12   7  15        1.60       27.06     33.71 o
   0   8  15     1949.62     2051.10     67.42 o
   1   8  15      329.84      313.68     17.35 o
   2   8  15      208.24      228.77     17.35 o
   3   8  15      500.08      536.62     21.95 o
   4   8  15      109.00       94.42     11.97 o
   5   8  15      783.85      769.29     26.75 o
   6   8  15      153.12      135.73     29.82 o
   7   8  15      163.49      152.58     15.83 o
   8   8  15       64.81       83.94     28.52 o
   9   8  15       66.43       65.08     19.45 o
  10   8  15       58.48       20.61     22.34 o
   1   9  15      228.42      244.77     25.83 o
   2   9  15       97.02       83.56     16.78 o
   3   9  15        8.72       29.82     14.82 o
   4   9  15      341.06      294.32     41.49 o
   5   9  15       40.67       21.96     15.56 o
   6   9  15       88.89      133.99     18.78 o
   7   9  15       24.01       24.30     37.60 o
   0  10  15      721.70      724.76     58.34 o
   1  10  15      113.55      118.26     34.36 o
   0   0  16     3514.94     3287.98     84.27 o
   1   0  16     1545.04     1691.96     27.23 o
   2   0  16     3999.99     4128.12     58.34 o
   3   0  16      652.99      637.89     12.97 o
   4   0  16     1733.90     1815.13     31.12 o
   5   0  16     2069.38     2097.77     35.01 o
   6   0  16      921.01      882.93     16.85 o
   7   0  16      328.04      321.54     11.67 o
   8   0  16     2547.51     2718.80     50.56 o
   9   0  16      498.64      593.81     16.85 o
  10   0  16     6537.16     6848.23    112.80 o
  11   0  16        6.18       22.04      7.78 o
  12   0  16       17.26       42.79     12.97 o
  13   0  16      869.85      889.41     35.01 o
  14   0  16        0.14      -22.04     22.04 o
  15   0  16      224.24      189.29     25.93 o
  16   0  16      248.03      233.37     23.34 o
  17   0  16        3.84      -22.04     23.34 o
   1   1  16      337.90      361.00      6.83 o
   2   1  16      125.72      131.06      4.58 o
   3   1  16      601.74      588.63      9.17 o
   4   1  16    11461.29    12026.18    121.00 o
   5   1  16      582.10      564.21     12.15 o
   6   1  16        4.08       -2.48      5.28 o
   7   1  16     1872.70     1949.42     24.18 o
   8   1  16       33.79       34.43      6.47 o
   9   1  16      254.93      215.67     16.85 o
  10   1  16      205.62      201.59     11.02 o
  11   1  16      230.11      221.68     18.15 o
  12   1  16        0.00       -2.52      9.72 o
  13   1  16      104.43       94.64     10.89 o
  14   1  16       15.07        6.81     10.89 o
  15   1  16       42.74       75.30     13.91 o
  16   1  16      128.98      108.78     36.30 o
  17   1  16      268.73      279.20     26.58 o
   0   2  16     3961.99     4017.92     63.53 o
   1   2  16     2416.15     2556.14     28.78 o
   2   2  16      979.05     1091.75     15.11 o
   3   2  16      888.72      987.10     16.43 o
   4   2  16        5.81        0.43      5.28 o
   5   2  16       49.71       78.44      7.78 o
   6   2  16      481.81      438.32      9.82 o
   7   2  16       31.00       22.19      3.58 o
   8   2  16      212.12      216.21      8.43 o
   9   2  16        4.50        7.28      9.08 o
  10   2  16      686.67      672.75     15.26 o
  11   2  16      902.42      951.76     19.19 o
  12   2  16     1429.58     1465.65     34.36 o
  13   2  16       87.15      113.83     22.69 o
  14   2  16        8.32       11.67     25.93 o
  15   2  16       59.69       49.07     34.36 o
  16   2  16        2.96       10.87     27.88 o
   1   3  16        1.62       15.99      3.89 o
   2   3  16      976.46     1020.53     14.67 o
   3   3  16       20.80       25.78      3.34 o
   4   3  16      983.98     1002.79     30.47 o
   5   3  16       22.90       23.18      6.48 o
   6   3  16     2418.02     2435.80     38.91 o
   7   3  16     3297.43     3305.60     79.74 o
   8   3  16       20.08       23.41     11.02 o
   9   3  16      183.60      164.37     16.85 o
  10   3  16     3774.29     3843.24     57.56 o
  11   3  16       57.10       58.73      7.84 o
  12   3  16        3.62       17.80      9.01 o
  13   3  16       18.54       17.65     18.80 o
  14   3  16      181.50      168.07     21.39 o
  15   3  16       40.10       16.33     16.07 o
  16   3  16       72.47       36.95     19.25 o
   0   4  16      221.31      212.63      9.08 o
   1   4  16     2587.47     2686.50     33.45 o
   2   4  16      802.50      896.90     15.50 o
   3   4  16     1667.07     1722.93     25.10 o
   4   4  16       19.06       18.15      8.43 o
   5   4  16      698.00      708.68     15.11 o
   6   4  16      525.57      567.56     31.12 o
   7   4  16     5545.92     5591.78     94.70 o
   8   4  16     1638.47     1635.21     37.05 o
   9   4  16      587.46      639.54     20.49 o
  10   4  16      167.93      189.85     18.15 o
  11   4  16       48.37       58.36     10.51 o
  12   4  16       35.90       44.50     11.43 o
  13   4  16       46.44       50.88     13.08 o
  14   4  16      183.66      171.23     41.49 o
  15   4  16        5.09        2.96     15.56 o
   1   5  16     1145.79     1126.06     20.17 o
   2   5  16        1.21        5.19      3.64 o
   3   5  16     1127.18     1156.73     19.92 o
   4   5  16      109.96      107.68      7.16 o
   5   5  16        8.64       -0.65     11.67 o
   6   5  16       16.54       16.67      6.48 o
   7   5  16      969.32     1030.65     18.45 o
   8   5  16       40.68       15.76     14.91 o
   9   5  16      144.22      111.71     23.34 o
  10   5  16      116.22      145.10     14.33 o
  11   5  16      103.77       92.21     14.13 o
  12   5  16      250.16      265.86     19.19 o
  13   5  16      334.23      275.56     54.45 o
  14   5  16       52.97       54.73     64.18 o
   0   6  16       11.97        2.59     11.67 o
   1   6  16        0.26        2.59     18.15 o
   2   6  16      325.33      313.61      9.82 o
   3   6  16      415.56      393.73     11.02 o
   4   6  16       45.59       41.87     11.02 o
   5   6  16      144.19      150.76     23.34 o
   6   6  16       66.77       79.18      9.03 o
   7   6  16       29.20       37.72     14.91 o
   8   6  16      502.56      493.60     19.57 o
   9   6  16       49.27       41.15     15.56 o
  10   6  16      835.96      992.17     81.03 o
  11   6  16        2.36       -1.85     25.93 o
  12   6  16      107.43       91.01     17.50 o
  13   6  16       41.96       78.89     20.38 o
   1   7  16      141.34      118.12      9.33 o
   2   7  16       83.56       84.08      8.83 o
   3   7  16      173.00      148.61     10.79 o
   4   7  16      469.56      450.04     15.83 o
   5   7  16        9.23        6.65     16.21 o
   6   7  16       31.85       16.48      9.33 o
   7   7  16      419.43      416.21     40.19 o
   8   7  16        0.61        2.03     13.39 o
   9   7  16      183.90      159.55     19.19 o
  10   7  16       15.24       22.74     17.86 o
  11   7  16      105.36       86.74     20.84 o
  12   7  16       14.44       -3.89     25.93 o
   0   8  16      122.38      127.06     22.04 o
   1   8  16       27.79       34.31     11.81 o
   2   8  16      100.91       91.63     13.75 o
   3   8  16       12.60       42.29     11.81 o
   4   8  16       27.43       19.45     11.92 o
   5   8  16      264.12      286.30     33.71 o
   6   8  16       28.21       30.00     12.71 o
   7   8  16       37.00       24.20     25.28 o
   8   8  16       39.88       22.99     16.79 o
   9   8  16       22.94       18.48     21.10 o
  10   8  16       89.25      125.61     24.70 o
   1   9  16      177.25      180.77     24.60 o
   2   9  16      215.53      194.34     43.43 o
   3   9  16        2.00       11.11     15.56 o
   4   9  16        6.63       -4.42     14.87 o
   5   9  16        0.04       16.64     16.85 o
   6   9  16       26.41       49.36     23.99 o
   7   9  16      113.50       75.16     22.34 o
   1   1  17      482.48      564.83      9.59 o
   2   1  17        1.09       -1.94      3.67 o
   3   1  17      499.75      427.13      7.75 o
   4   1  17      726.03      742.84     14.26 o
   5   1  17       40.25       68.35     13.61 o
   6   1  17     1272.28     1305.55     18.80 o
   7   1  17     2710.21     2713.48     34.69 o
   8   1  17      416.73      395.00     23.99 o
   9   1  17      488.85      512.54     16.21 o
  10   1  17      851.56      900.91     22.04 o
  11   1  17      252.18      245.50     13.61 o
  12   1  17      818.75      827.42     20.61 o
  13   1  17       46.93       43.65     10.89 o
  14   1  17      591.22      566.78     19.92 o
  15   1  17       21.57       -2.73     13.27 o
  16   1  17      339.72      373.31     25.47 o
   0   2  17       61.97       75.20      6.48 o
   1   2  17       43.02       47.58      4.32 o
   2   2  17       37.88       34.16      4.58 o
   3   2  17     1202.82     1253.75     35.01 o
   4   2  17      559.41      543.13     11.50 o
   5   2  17      145.85      145.76      7.78 o
   6   2  17       70.90       86.38      5.80 o
   7   2  17      322.39      351.14      8.83 o
   8   2  17       10.32       10.37      4.64 o
   9   2  17       28.88       27.34     10.37 o
  10   2  17      216.28      215.73      8.63 o
  11   2  17      356.12      359.09     11.97 o
  12   2  17      182.04      174.11     11.81 o
  13   2  17      853.10      965.95     24.18 o
  14   2  17      143.12      150.15     20.10 o
  15   2  17        7.59       42.14     15.59 o
  16   2  17      357.27      346.22     40.84 o
   1   3  17      117.71      117.44      5.91 o
   2   3  17       88.07       96.24      6.48 o
   3   3  17     1392.70     1521.70     27.88 o
   4   3  17      768.65      748.74     12.83 o
   5   3  17      419.90      406.13     11.50 o
   6   3  17     2786.90     2925.48     46.33 o
   7   3  17        0.48       -8.07     26.58 o
   8   3  17       51.67       48.53      9.59 o
   9   3  17      406.75      410.71     18.15 o
  10   3  17       14.27        5.62      9.08 o
  11   3  17      173.62      160.85      9.01 o
  12   3  17     1440.00     1397.91     36.53 o
  13   3  17      308.85      326.09     40.19 o
  14   3  17       13.24        5.92     14.33 o
  15   3  17       65.56       86.59     19.19 o
  16   3  17        7.57      -13.98     21.03 o
   0   4  17     5340.81     5492.06     86.87 o
   1   4  17      177.32      160.79     17.50 o
   2   4  17      453.39      480.68     12.32 o
   3   4  17      223.86      220.86     17.50 o
   4   4  17      585.01      608.07     13.27 o
   5   4  17       21.98       11.73     17.50 o
   6   4  17      178.42      215.92     11.43 o
   7   4  17      152.29      163.36     11.43 o
   8   4  17     1452.35     1497.10     48.62 o
   9   4  17      652.09      695.64     21.03 o
  10   4  17      184.82      175.03     14.19 o
  11   4  17      179.80      174.43     13.27 o
  12   4  17      232.14      183.44     14.01 o
  13   4  17       11.85       32.57     15.26 o
  14   4  17      577.26      630.14     32.07 o
  15   4  17       13.56       -3.12     22.69 o
   1   5  17        3.81       10.49      4.98 o
   2   5  17        4.81       -1.10     11.02 o
   3   5  17      812.21      845.97     17.35 o
   4   5  17       42.56       50.56      9.72 o
   5   5  17       43.22       45.31      7.16 o
   6   5  17       28.08       36.49      6.48 o
   7   5  17        0.31       -2.12      9.96 o
   8   5  17      101.71      109.58     12.17 o
   9   5  17      445.84      444.15     18.94 o
  10   5  17      750.97      872.45     27.58 o
  11   5  17        0.28        8.04     11.02 o
  12   5  17      250.46      284.60     21.49 o
  13   5  17        0.05       -9.40     18.06 o
  14   5  17       32.66       36.33     21.00 o
   0   6  17      349.16      318.94     18.15 o
   1   6  17      440.33      428.63     12.17 o
   2   6  17        2.87       -5.54      5.83 o
   3   6  17      579.26      607.52     14.94 o
   4   6  17        1.15       -6.67      7.78 o
   5   6  17      146.50      174.03     11.02 o
   6   6  17       20.95       18.39      7.16 o
   7   6  17        8.46       22.95      9.03 o
   8   6  17       25.01       30.68     12.76 o
   9   6  17      971.17     1026.60     39.13 o
  10   6  17      601.61      616.57     42.14 o
  11   6  17     1075.36     1165.50     51.21 o
  12   6  17      230.88      268.32     23.78 o
  13   6  17      221.52      202.88     21.77 o
   1   7  17      449.15      427.67     23.34 o
   2   7  17      108.50      109.19      9.72 o
   3   7  17     1897.06     1936.10     62.88 o
   4   7  17      260.15      244.71     11.97 o
   5   7  17       15.61       14.26     14.26 o
   6   7  17      100.25       74.28     10.89 o
   7   7  17      186.10      151.35     13.39 o
   8   7  17       82.49       77.66     15.50 o
   9   7  17      576.43      609.90     33.45 o
  10   7  17        0.01       14.08     19.61 o
  11   7  17        1.10        3.30     23.34 o
   0   8  17      169.93      184.11     22.04 o
   1   8  17      146.33      167.48     28.52 o
   2   8  17       26.13       12.97     11.92 o
   3   8  17      230.52      200.39     15.26 o
   4   8  17      161.20      127.57     17.13 o
   5   8  17        5.56      -13.61     15.59 o
   6   8  17     1284.97     1313.94     71.96 o
   7   8  17       73.02      100.06     18.06 o
   8   8  17        0.11      -19.25     19.25 o
   9   8  17        0.13      -13.91     20.11 o
   1   9  17       63.08       70.74     23.78 o
   2   9  17      195.07      223.80     23.36 o
   3   9  17      467.73      415.06     50.56 o
   4   9  17       52.09       29.82     14.87 o
   5   9  17       19.37       20.10     18.06 o
   6   9  17       32.06       82.33     21.09 o
   0   0  18     9367.07     9830.22    347.47 o
   1   0  18     1384.09     1409.32     32.41 o
   2   0  18     2491.26     2512.66     41.49 o
   3   0  18      380.82      302.09     10.37 o
   4   0  18       74.83       75.20      6.48 o
   5   0  18      898.43      952.94     23.34 o
   6   0  18      156.18      150.40      9.08 o
   7   0  18     2805.79     2865.31     44.08 o
   8   0  18     1272.64     1282.26     25.93 o
   9   0  18     2778.76     2611.19     51.86 o
  10   0  18     1186.96     1244.66     28.52 o
  11   0  18     1893.05     1924.04     47.97 o
  12   0  18      115.31      111.50     16.85 o
  13   0  18      339.73      374.69     25.93 o
  14   0  18      425.88      399.33     29.82 o
  15   0  18      205.09      223.00     24.63 o
  16   0  18      193.54      216.52     27.23 o
   1   1  18     1199.56     1261.61     18.06 o
   2   1  18      572.52      591.32     12.97 o
   3   1  18      112.93      131.09      4.98 o
   4   1  18     1817.25     1820.92     23.99 o
   5   1  18      378.32      361.11      9.17 o
   6   1  18      202.66      218.74      6.83 o
   7   1  18     2656.05     2806.35     37.64 o
   8   1  18      528.68      527.33     12.71 o
   9   1  18       28.09       23.75      5.19 o
  10   1  18     1808.95     1711.03     33.06 o
  11   1  18       49.92       53.32     10.37 o
  12   1  18      655.21      676.99     20.25 o
  13   1  18      333.05      354.50     15.50 o
  14   1  18       22.18       18.67     19.45 o
  15   1  18      138.34      133.24     20.10 o
  16   1  18       17.34       42.14     18.34 o
   0   2  18     7803.21     8192.72    124.47 o
   1   2  18      105.96      118.85      7.13 o
   2   2  18      128.23      126.71      6.22 o
   3   2  18     1597.09     1619.19     57.70 o
   4   2  18      196.84      206.43     17.50 o
   5   2  18     4262.96     4468.65     57.41 o
   6   2  18      315.86      296.04      7.75 o
   7   2  18     2615.04     2696.26     41.10 o
   8   2  18        0.91       -1.41      3.64 o
   9   2  18      161.69      155.36      7.06 o
  10   2  18      869.84      850.45     19.19 o
  11   2  18      632.78      645.19     22.04 o
  12   2  18        3.60       17.33      9.96 o
  13   2  18      188.49      205.96     15.11 o
  14   2  18       41.09       38.66     14.94 o
  15   2  18      663.65      704.80     32.05 o
  16   2  18        3.74       20.74     18.67 o
   1   3  18     2778.52     2995.88     37.12 o
   2   3  18     1564.15     1517.49     28.52 o
   3   3  18      149.04      156.02      9.08 o
   4   3  18     6890.73     7230.09     82.33 o
   5   3  18       20.93       25.55     14.26 o
   6   3  18     1361.70     1437.33     29.29 o
   7   3  18     1248.49     1276.51     28.24 o
   8   3  18      260.38      242.46     12.83 o
   9   3  18      100.61       85.74     20.74 o
  10   3  18      369.59      381.87     18.80 o
  11   3  18        0.04       -2.22      9.59 o
  12   3  18       37.98       60.19     33.71 o
  13   3  18      112.14       81.68     23.34 o
  14   3  18       27.02       46.67     19.45 o
  15   3  18       10.51       -2.37     16.02 o
   0   4  18       74.84       92.05      7.78 o
   1   4  18       82.53       67.01      9.72 o
   2   4  18       17.48       10.96      7.78 o
   3   4  18     1516.08     1521.12     23.36 o
   4   4  18      243.21      222.68     12.97 o
   5   4  18     4907.62     4979.52     73.45 o
   6   4  18       43.09       33.34      9.59 o
   7   4  18      365.45      362.77     15.83 o
   8   4  18        7.23        5.93     11.67 o
   9   4  18       10.40        2.89     16.21 o
  10   4  18      217.16      237.01     14.01 o
  11   4  18      346.48      302.36     15.59 o
  12   4  18        1.42        4.51     10.51 o
  13   4  18      117.83       98.14     15.10 o
  14   4  18       60.24       69.93     20.49 o
  15   4  18      299.82      281.26     23.04 o
   1   5  18      335.78      329.76      7.44 o
   2   5  18       17.76       35.17     11.67 o
   3   5  18      193.35      199.67     11.67 o
   4   5  18        3.34        5.83      8.43 o
   5   5  18      259.96      261.01     10.37 o
   6   5  18     1118.79     1099.87     30.09 o
   7   5  18      246.77      234.41     15.56 o
   8   5  18      317.89      301.17     16.78 o
   9   5  18     1025.93     1106.71     29.70 o
  10   5  18        7.12        0.68      9.59 o
  11   5  18        6.14        0.76     10.89 o
  12   5  18       86.91       90.37     21.39 o
  13   5  18       40.22       19.19     17.26 o
  14   5  18        1.24        8.41     38.90 o
   0   6  18     2041.70     2030.35     55.75 o
   1   6  18        1.37        9.51      5.80 o
   2   6  18       11.73       15.41      7.78 o
   3   6  18      263.98      290.46     21.39 o
   4   6  18      589.37      609.87     27.23 o
   5   6  18     1522.79     1710.70     44.08 o
   6   6  18      568.10      554.84     16.02 o
   7   6  18      717.88      758.59     22.34 o
   8   6  18      370.64      392.81     50.56 o
   9   6  18        0.03       16.85     17.44 o
  10   6  18      246.76      275.32     21.77 o
  11   6  18       16.50        4.73     15.50 o
  12   6  18       50.29       50.27     14.19 o
   1   7  18      156.39      140.30     33.06 o
   2   7  18       15.63       15.82      8.63 o
   3   7  18     1668.60     1744.62     63.53 o
   4   7  18       82.55       72.19     13.61 o
   5   7  18        2.86        5.03     17.50 o
   6   7  18      244.25      254.20     30.47 o
   7   7  18     1354.64     1416.49     73.90 o
   8   7  18      185.78      185.16     45.38 o
   9   7  18       23.39       11.41     25.28 o
  10   7  18      617.46      538.64     34.37 o
  11   7  18      123.36       97.97     22.70 o
   0   8  18        8.55       -1.30     16.85 o
   1   8  18      583.89      605.26     24.28 o
   2   8  18       23.23       25.20     20.10 o
   3   8  18      172.01      157.13     15.50 o
   4   8  18       13.49       24.99     14.94 o
   5   8  18        0.04        5.86     14.01 o
   6   8  18       95.31       81.01     16.50 o
   7   8  18      370.52      398.98     28.42 o
   8   8  18       49.07       62.32     20.49 o
   9   8  18        3.23      -17.94     21.10 o
   1   9  18        1.27       -8.34     19.63 o
   2   9  18      187.61      158.24     51.86 o
   3   9  18      492.83      469.98     24.18 o
   4   9  18       32.60       13.30     16.02 o
   5   9  18       30.03       27.00     24.63 o
   1   1  19     2165.25     2225.73     33.71 o
   2   1  19      284.16      289.84      7.33 o
   3   1  19     1308.82     1324.74     26.58 o
   4   1  19       18.68       18.67      4.32 o
   5   1  19      834.83      856.02     22.69 o
   6   1  19      292.56      284.71      7.33 o
   7   1  19     1561.39     1531.70     39.54 o
   8   1  19      318.49      290.40     11.02 o
   9   1  19      452.32      492.92     23.34 o
  10   1  19      610.79      590.63     15.50 o
  11   1  19      523.59      558.32     16.50 o
  12   1  19       13.19        4.80      9.08 o
  13   1  19        2.29       20.65     13.08 o
  14   1  19        0.05      -11.67     19.45 o
  15   1  19      462.17      475.21     22.45 o
  16   1  19      199.62      184.61     19.31 o
   0   2  19        0.64       -2.59      5.19 o
   1   2  19      127.79      117.66      5.91 o
   2   2  19        0.08       -1.94      4.58 o
   3   2  19       97.12      101.56      9.72 o
   4   2  19      104.58      110.56      6.47 o
   5   2  19       46.85       50.56      6.48 o
   6   2  19      202.68      214.06      7.16 o
   7   2  19      156.05      176.85      8.83 o
   8   2  19       36.82       32.40      5.83 o
   9   2  19       23.55       15.05      9.08 o
  10   2  19      392.06      397.09     12.17 o
  11   2  19        0.01       11.90      6.83 o
  12   2  19      402.00      405.72     20.11 o
  13   2  19       77.97       63.74     26.58 o
  14   2  19       25.18       35.04     15.26 o
  15   2  19      115.32       98.74     18.78 o
   1   3  19     1252.34     1279.17     28.52 o
   2   3  19       84.37       67.07     13.61 o
   3   3  19      753.86      759.14     34.36 o
   4   3  19      174.63      208.11      8.25 o
   5   3  19        5.94        6.11      6.48 o
   6   3  19        2.99        7.78      6.48 o
   7   3  19      550.44      634.13     18.27 o
   8   3  19       40.30       37.18     11.21 o
   9   3  19       10.47       15.76      8.67 o
  10   3  19      779.08      801.10     22.86 o
  11   3  19      122.91      105.69     11.43 o
  12   3  19       24.53       17.88     14.33 o
  13   3  19       76.98       55.00     18.80 o
  14   3  19      275.58      275.81     21.03 o
  15   3  19       31.52       56.15     16.43 o
   0   4  19      944.86      929.61     23.34 o
   1   4  19        7.05       13.71      6.22 o
   2   4  19     6093.60     6503.10     76.51 o
   3   4  19        1.20       10.14      4.50 o
   4   4  19     1045.35     1135.10     20.17 o
   5   4  19      221.76      216.68     10.89 o
   6   4  19     1116.70     1096.51     26.02 o
   7   4  19      258.74      275.24     14.19 o
   8   4  19      774.72      825.18     22.04 o
   9   4  19     1309.41     1363.73     51.21 o
  10   4  19       12.72       17.25     20.74 o
  11   4  19      586.66      675.89     23.99 o
  12   4  19      158.87      170.75     17.26 o
  13   4  19      128.48      146.08     17.99 o
  14   4  19      178.12      154.12     21.39 o
   1   5  19      886.96      920.71     14.87 o
   2   5  19        6.75       11.47      5.91 o
   3   5  19      594.64      601.09     14.01 o
   4   5  19      249.32      260.67     13.61 o
   5   5  19       30.18       21.33      8.43 o
   6   5  19      559.44      580.08     20.11 o
   7   5  19       92.05       85.91     13.27 o
   8   5  19      382.25      373.17     17.86 o
   9   5  19      426.56      434.47     17.35 o
  10   5  19      328.54      374.99     24.63 o
  11   5  19       55.67       69.68     12.32 o
  12   5  19       10.97       -2.26     16.02 o
  13   5  19       21.37       60.15     18.64 o
   0   6  19      243.45      242.45     11.67 o
   1   6  19      108.15      117.04      8.43 o
   2   6  19      168.70      164.75     11.02 o
   3   6  19      243.11      244.82     28.52 o
   4   6  19       85.20       77.90     10.17 o
   5   6  19       50.22       26.51     25.28 o
   6   6  19        0.00       -9.82      9.82 o
   7   6  19        2.37       -5.62     31.76 o
   8   6  19       13.97       21.80     25.93 o
   9   6  19      351.76      394.04     33.06 o
  10   6  19      167.75      150.20     20.74 o
  11   6  19       16.26        1.19     14.51 o
  12   6  19       92.25      117.50     21.10 o
   1   7  19     1123.54     1229.37     30.21 o
   2   7  19       33.18        9.47     12.32 o
   3   7  19       47.33       58.14      9.82 o
   4   7  19       59.28       67.71     12.35 o
   5   7  19       53.88       55.01     10.51 o
   6   7  19      412.56      358.59     27.23 o
   7   7  19      226.23      209.28     19.89 o
   8   7  19        0.82       -6.70     12.34 o
   9   7  19        6.15       -6.83     21.39 o
  10   7  19        9.21       -5.45     22.70 o
   0   8  19      858.53      904.97     47.97 o
   1   8  19        0.22       11.67     15.56 o
   2   8  19      157.20      123.22     16.50 o
   3   8  19      303.30      279.61     27.88 o
   4   8  19      206.38      186.58     26.58 o
   5   8  19       65.05       28.28     14.33 o
   6   8  19       40.93       64.03     18.94 o
   7   8  19       81.83      126.76     25.28 o
   8   8  19     1148.54     1213.54     50.42 o
   1   9  19        0.08        1.80     17.72 o
   2   9  19      170.12      121.03     33.71 o
   3   9  19       49.81       48.54     22.69 o
   4   9  19       26.68       34.31     17.44 o
   0   0  20     7409.15     7843.95    173.73 o
   1   0  20      779.70      851.81     19.45 o
   2   0  20      347.02      307.28     10.37 o
   3   0  20       59.86       57.05      6.48 o
   4   0  20     3212.51     3368.36     54.45 o
   5   0  20     1590.52     1663.44     33.71 o
   6   0  20        0.27        6.48      5.19 o
   7   0  20      839.91      917.94     15.56 o
   8   0  20      129.77      136.13     14.26 o
   9   0  20       53.62       18.15     10.37 o
  10   0  20     1907.08     1929.22     49.27 o
  11   0  20        0.71       -5.19     14.26 o
  12   0  20      550.83      658.63     31.12 o
  13   0  20       30.02       16.85     22.04 o
  14   0  20      897.93      886.82     41.49 o
  15   0  20       75.78       76.49     20.74 o
   1   1  20      395.54      420.48      9.59 o
   2   1  20      437.53      437.60      9.17 o
   3   1  20      767.44      723.73     21.39 o
   4   1  20       76.07       78.65      5.28 o
   5   1  20     1370.03     1415.56     21.03 o
   6   1  20      665.75      666.25     14.19 o
   7   1  20        3.51        4.01      5.19 o
   8   1  20      523.47      509.25     14.01 o
   9   1  20     2423.41     2314.11     64.83 o
  10   1  20        9.70        8.07      8.43 o
  11   1  20      938.43     1023.32     24.55 o
  12   1  20       33.43       39.00     16.85 o
  13   1  20      205.89      177.11     40.84 o
  14   1  20      371.81      380.06     23.36 o
  15   1  20       87.51       60.21     18.15 o
   0   2  20     4638.53     4574.13     70.01 o
   1   2  20     2422.24     2422.91     30.62 o
   2   2  20      457.25      465.85     10.51 o
   3   2  20     1676.54     1687.64     24.18 o
   4   2  20       17.54        8.33      8.43 o
   5   2  20        1.09        3.10      7.66 o
   6   2  20       19.40       27.23      4.98 o
   7   2  20     1264.98     1259.35     26.58 o
   8   2  20        5.67       11.37      5.83 o
   9   2  20     1149.05     1186.08     38.25 o
  10   2  20     1075.15     1072.69     33.06 o
  11   2  20        1.87       -0.45     14.26 o
  12   2  20      509.41      559.90     21.41 o
  13   2  20       21.34        9.44     11.43 o
  14   2  20      580.12      622.85     31.12 o
  15   2  20      501.67      462.74     25.10 o
   1   3  20       29.60       26.62      4.98 o
   2   3  20      177.29      180.60      6.83 o
   3   3  20      111.65       89.90      5.28 o
   4   3  20        3.16       11.67      6.48 o
   5   3  20      566.61      598.08     11.67 o
   6   3  20        4.50        7.45      6.67 o
   7   3  20     3755.20     3790.40     79.74 o
   8   3  20       69.64       83.63     11.00 o
   9   3  20      103.95      113.95     10.51 o
  10   3  20        4.71       -5.43      9.59 o
  11   3  20        7.41       -0.62     10.28 o
  12   3  20      285.21      293.10     53.16 o
  13   3  20       56.77       27.59     18.80 o
  14   3  20       22.24       11.81     27.23 o
  15   3  20      268.00      320.26     31.12 o
   0   4  20      586.80      666.41     16.85 o
   1   4  20       21.37       29.03      5.28 o
   2   4  20      498.23      494.86     29.82 o
   3   4  20        1.82        7.02      5.28 o
   4   4  20      134.93      153.57     11.02 o
   5   4  20       18.68       13.31     10.37 o
   6   4  20       53.16       43.12      9.03 o
   7   4  20      147.36      181.55     12.83 o
   8   4  20      747.12      757.96     33.06 o
   9   4  20      206.63      214.00     14.67 o
  10   4  20      432.60      475.92     25.93 o
  11   4  20      197.59      214.23     32.41 o
  12   4  20       69.22       37.75     14.33 o
  13   4  20       50.49       49.79     16.85 o
  14   4  20      111.69      110.20     16.29 o
   1   5  20     1142.09     1189.17     20.61 o
   2   5  20     1046.24     1084.63     28.52 o
   3   5  20      130.75      114.67      7.75 o
   4   5  20      813.22      830.67     18.27 o
   5   5  20       77.84       64.78      8.63 o
   6   5  20        2.99       18.52      9.59 o
   7   5  20      505.30      537.19     20.61 o
   8   5  20      394.67      424.74     18.06 o
   9   5  20      226.93      279.51     15.87 o
  10   5  20        0.09       33.08     14.19 o
  11   5  20      102.60      123.78     13.27 o
  12   5  20      274.65      243.86     23.84 o
  13   5  20      238.41      215.08     24.28 o
   0   6  20       34.70       11.67      7.78 o
   1   6  20     1864.99     1956.74     33.00 o
   2   6  20      598.25      602.91     16.50 o
   3   6  20      271.43      266.91     13.08 o
   4   6  20      469.27      468.30     29.82 o
   5   6  20       10.20        2.43     18.80 o
   6   6  20        0.27       16.42      9.28 o
   7   6  20        0.69       14.38      9.59 o
   8   6  20      306.43      326.70     32.41 o
   9   6  20       55.27       48.62     16.68 o
  10   6  20     1040.69     1101.37     41.49 o
  11   6  20      472.41      458.23     38.90 o
  12   6  20       36.84       10.69     23.99 o
   1   7  20      432.24      427.09     21.39 o
   2   7  20       40.15       30.14     14.26 o
   3   7  20      127.74      123.97     22.04 o
   4   7  20      489.47      490.89     33.71 o
   5   7  20       96.02      109.10     12.74 o
   6   7  20       46.11       46.60     14.87 o
   7   7  20      469.13      515.20     26.11 o
   8   7  20       50.47       67.79     18.67 o
   9   7  20       35.04       11.73     18.27 o
  10   7  20        8.08       15.99     17.86 o
   0   8  20       29.15        2.59     15.56 o
   1   8  20       22.48        8.94     13.08 o
   2   8  20      206.13      211.66     16.94 o
   3   8  20      149.39      141.90     15.11 o
   4   8  20      107.94       80.66     14.33 o
   5   8  20       40.40       21.56     32.41 o
   6   8  20      280.03      209.97     24.75 o
   7   8  20      113.38       70.51     18.27 o
   1   9  20        2.20      -12.94     23.67 o
   2   9  20      201.17      208.03     24.21 o
   3   9  20        7.50      -17.72     17.72 o
   1   1  21        0.35        1.30      4.58 o
   2   1  21        2.23       -4.05      4.05 o
   3   1  21      118.59      137.62      5.91 o
   4   1  21       56.96       46.93     12.32 o
   5   1  21       16.70       20.38      4.32 o
   6   1  21        4.98        5.66      9.08 o
   7   1  21      121.33      101.44      5.67 o
   8   1  21      562.37      558.34     14.58 o
   9   1  21      174.11      188.62      9.72 o
  10   1  21        1.33      -14.44     23.99 o
  11   1  21       45.96       48.05      9.96 o
  12   1  21      899.58      904.50     27.23 o
  13   1  21      227.83      239.92     16.50 o
  14   1  21       26.53       -0.61     14.58 o
  15   1  21        2.96      -11.59     15.50 o
   0   2  21        0.04       -2.59      6.48 o
   1   2  21       88.96       80.60      5.91 o
   2   2  21        6.26        3.89      5.50 o
   3   2  21       22.91       17.85      5.91 o
   4   2  21       66.61       76.58      9.08 o
   5   2  21      343.71      327.11     10.79 o
   6   2  21        1.25       -5.19      7.13 o
   7   2  21       84.83       88.22      8.43 o
   8   2  21        5.22       -1.73     14.26 o
   9   2  21       16.83       24.70     14.26 o
  10   2  21      137.43      133.22     11.21 o
  11   2  21        0.21       20.78     23.99 o
  12   2  21      198.92      150.10     16.20 o
  13   2  21       35.45       51.08     20.74 o
  14   2  21       23.56       23.00     16.02 o
  15   2  21        0.96      -16.40     16.94 o
   1   3  21        3.17       11.24      5.28 o
   2   3  21       11.68        8.13      4.98 o
   3   3  21      605.62      596.58     33.06 o
   4   3  21     1099.77     1123.57     23.99 o
   5   3  21       53.85       45.12      4.64 o
   6   3  21     1629.60     1622.94     31.46 o
   7   3  21      618.01      673.11     19.57 o
   8   3  21      609.24      674.15     22.04 o
   9   3  21        4.48       13.46      9.59 o
  10   3  21       11.42       -4.32      9.59 o
  11   3  21      377.23      360.17     21.39 o
  12   3  21      184.94      209.02     19.42 o
  13   3  21       60.61       61.68     15.19 o
  14   3  21       25.79       43.51     16.20 o
   0   4  21      185.36      190.59      9.08 o
   1   4  21      564.49      541.83     11.67 o
   2   4  21       32.03       22.99      7.78 o
   3   4  21      363.27      351.84      9.96 o
   4   4  21       47.81       23.20     10.37 o
   5   4  21      781.00      778.58     27.88 o
   6   4  21       95.29       99.83      8.63 o
   7   4  21      609.36      600.14     21.39 o
   8   4  21       59.05       48.87      9.96 o
   9   4  21        2.70       -9.96      9.96 o
  10   4  21       48.80       33.71     11.92 o
  11   4  21       14.12       13.19     25.93 o
  12   4  21        1.01        0.13     13.66 o
  13   4  21       52.54       33.82     14.33 o
  14   4  21       23.90       26.74     26.58 o
   1   5  21      193.21      182.35      8.10 o
   2   5  21       95.72       72.48      6.22 o
   3   5  21       36.28       18.15      6.42 o
   4   5  21      631.72      627.71     18.84 o
   5   5  21       59.21       40.05      8.83 o
   6   5  21       75.20       78.08     21.39 o
   7   5  21      695.32      774.62     28.95 o
   8   5  21      740.52      763.38     24.18 o
   9   5  21       48.93       47.32     11.92 o
  10   5  21       85.37       62.44     12.71 o
  11   5  21        0.03       -0.50     12.50 o
  12   5  21       31.29       35.07     17.35 o
   0   6  21      370.95      346.17     20.74 o
   1   6  21        0.22       -2.67      7.16 o
   2   6  21      177.38      186.05     11.92 o
   3   6  21       99.75      119.88     11.81 o
   4   6  21       11.54        0.49     10.37 o
   5   6  21        4.11        2.59     14.26 o
   6   6  21        6.57        4.67     10.79 o
   7   6  21        2.35       -2.81     10.55 o
   8   6  21       96.26      128.53     15.11 o
   9   6  21       74.08      105.28     18.34 o
  10   6  21      172.85      183.04     19.69 o
  11   6  21       30.23       20.61     27.23 o
   1   7  21      145.86      122.72     57.70 o
   2   7  21     1269.09     1345.59     47.97 o
   3   7  21       32.75       17.29     11.67 o
   4   7  21      647.75      629.48     29.17 o
   5   7  21        3.21       29.33     25.28 o
   6   7  21      103.52       88.50     15.56 o
   7   7  21       38.46       15.76     17.03 o
   8   7  21        9.05        0.84     15.26 o
   9   7  21        0.02       16.28     15.31 o
   0   8  21      179.41      132.25     23.34 o
   1   8  21      151.25      146.44     15.11 o
   2   8  21       26.31       20.49     13.66 o
   3   8  21       54.12       47.39     13.08 o
   4   8  21       41.40       57.79     19.19 o
   5   8  21      186.46      178.02     22.00 o
   6   8  21       13.10        5.78     17.72 o
   7   8  21        9.25       23.31     20.38 o
   0   0  22     1488.85     1627.13     59.64 o
   1   0  22     1143.57     1165.57     28.52 o
   2   0  22     2964.03     3151.84     58.34 o
   3   0  22      869.49      956.83     20.74 o
   4   0  22     1580.63     1614.17     32.41 o
   5   0  22      700.70      653.45     19.45 o
   6   0  22     4080.31     4163.13     77.79 o
   7   0  22     1491.31     1441.73     28.52 o
   8   0  22      401.85      373.40     19.45 o
   9   0  22      283.89      303.39     16.85 o
  10   0  22      291.26      230.78     19.45 o
  11   0  22     1579.78     1734.75     54.45 o
  12   0  22     1270.18     1196.69     45.38 o
  13   0  22      267.47      274.86     25.93 o
  14   0  22        5.16       -2.59     19.45 o
  15   0  22      184.32      152.99     25.93 o
   1   1  22       30.42       31.17      4.58 o
   2   1  22     2194.77     2248.96     29.78 o
   3   1  22     1316.64     1366.51     31.76 o
   4   1  22     1053.08     1092.79     18.27 o
   5   1  22      366.32      368.76     17.50 o
   6   1  22        8.48        6.48     10.37 o
   7   1  22      537.36      572.62     17.50 o
   8   1  22      446.79      458.61     10.99 o
   9   1  22      174.63      156.29      9.72 o
  10   1  22        1.05       -7.24     34.36 o
  11   1  22       68.76       79.37     27.23 o
  12   1  22     1433.48     1590.47     39.42 o
  13   1  22        0.12       -7.39     12.35 o
  14   1  22        0.07       17.99     14.58 o
  15   1  22        3.39       27.23     15.59 o
   0   2  22     1874.76     1774.94     36.30 o
   1   2  22        4.53       16.50      4.98 o
   2   2  22     1478.96     1540.44     24.28 o
   3   2  22      749.77      763.05     20.74 o
   4   2  22      233.04      180.68     15.56 o
   5   2  22     1842.37     1793.01     30.81 o
   6   2  22       38.20       28.68      5.91 o
   7   2  22       10.41       15.02      6.83 o
   8   2  22       63.45       49.44      6.83 o
   9   2  22       11.89       25.38      8.39 o
  10   2  22      370.42      405.56     18.99 o
  11   2  22        1.61       -7.15     16.85 o
  12   2  22      552.82      609.48     25.83 o
  13   2  22      107.51      103.11     20.10 o
  14   2  22       28.06       16.40     25.93 o
   1   3  22      670.76      735.21     13.75 o
   2   3  22      163.41      170.06     14.26 o
   3   3  22     1307.72     1361.08     22.86 o
   4   3  22     7049.40     7308.56     97.96 o
   5   3  22      110.82      102.43      6.22 o
   6   3  22      742.15      795.35     29.17 o
   7   3  22      146.03      191.86     21.39 o
   8   3  22       27.50       29.98     20.74 o
   9   3  22        9.11        1.30      9.17 o
  10   3  22       17.92        5.19     12.97 o
  11   3  22       94.98      126.08     17.03 o
  12   3  22      156.41      173.10     17.47 o
  13   3  22       83.22       92.13     21.39 o
  14   3  22      577.17      596.43     36.95 o
   0   4  22     1957.29     1939.60     37.60 o
   1   4  22      245.03      247.07      8.25 o
   2   4  22      253.70      222.18      8.67 o
   3   4  22       15.52        6.13      4.98 o
   4   4  22     3949.19     4315.67    132.25 o
   5   4  22     5970.54     6206.06    102.61 o
   6   4  22       69.63       72.07     10.89 o
   7   4  22       14.91       18.98     19.45 o
   8   4  22        5.67       14.91     10.08 o
   9   4  22       92.61       98.21     22.04 o
  10   4  22        2.29       16.37     12.97 o
  11   4  22       23.64       32.67     12.95 o
  12   4  22        0.23        5.57     14.87 o
  13   4  22      140.95      132.19     19.46 o
   1   5  22     1186.42     1251.19     25.20 o
   2   5  22      280.23      272.80      9.96 o
   3   5  22      115.41      107.34     14.91 o
   4   5  22      230.17      243.13     13.08 o
   5   5  22       62.73       50.13     10.08 o
   6   5  22       49.30       40.57     10.51 o
   7   5  22      226.73      229.48     15.11 o
   8   5  22      120.00      120.83     28.52 o
   9   5  22        2.57       -0.65     16.21 o
  10   5  22      298.44      275.22     27.23 o
  11   5  22       76.58       78.52     18.99 o
  12   5  22      257.73      225.59     23.04 o
   0   6  22       45.57       54.45     18.15 o
   1   6  22      264.15      259.87     13.61 o
   2   6  22        5.47       14.33      9.03 o
   3   6  22      212.27      206.25     12.35 o
   4   6  22       82.84       84.12     10.37 o
   5   6  22      555.69      525.66     19.92 o
   6   6  22        1.69      -12.32     12.32 o
   7   6  22      114.79      109.73     13.08 o
   8   6  22        0.44       12.61     13.27 o
   9   6  22       45.33       27.23     15.56 o
  10   6  22        9.36        9.04     16.29 o
  11   6  22      148.24      158.04     38.90 o
   1   7  22      225.52      180.27     16.85 o
   2   7  22       17.23       22.04     16.85 o
   3   7  22       27.93       35.97     18.15 o
   4   7  22      147.44      151.95     15.31 o
   5   7  22       13.27        6.48     11.92 o
   6   7  22        3.64      -10.16     18.15 o
   7   7  22      471.83      449.40     22.45 o
   8   7  22      137.05      148.30     18.99 o
   9   7  22      299.22      347.41     38.25 o
   0   8  22       11.80       14.26     27.23 o
   1   8  22      107.93      117.83     18.78 o
   2   8  22      188.56      129.34     20.61 o
   3   8  22      321.99      291.25     24.75 o
   4   8  22       52.25       48.10     18.06 o
   5   8  22        2.66       -8.86     15.83 o
   6   8  22       12.79        3.14     23.99 o
   1   1  23     1848.00     1976.59     28.42 o
   2   1  23       34.86       54.73      5.50 o
   3   1  23      818.26      753.64     13.66 o
   4   1  23      346.88      347.01     10.37 o
   5   1  23      184.20      145.43      7.16 o
   6   1  23      252.59      266.37      8.67 o
   7   1  23      821.52      794.07     12.35 o
   8   1  23      663.93      695.67     16.20 o
   9   1  23     1509.26     1525.23     33.28 o
  10   1  23        7.51       27.47     12.35 o
  11   1  23       65.40       55.17     11.92 o
  12   1  23      755.30      787.87     27.46 o
  13   1  23      145.73      117.67     26.58 o
  14   1  23       28.89       22.46     14.01 o
   0   2  23     4096.41     4304.45     76.49 o
   1   2  23       58.94       66.47      5.91 o
   2   2  23      617.31      564.37     12.35 o
   3   2  23        1.28       -6.47      6.47 o
   4   2  23      381.73      379.08     11.21 o
   5   2  23      769.06      740.99     17.72 o
   6   2  23     1959.27     2009.37     29.78 o
   7   2  23       71.56       87.31     28.52 o
   8   2  23        0.01        7.29     12.97 o
   9   2  23      146.53      110.84     10.01 o
  10   2  23       69.43       69.56     14.33 o
  11   2  23        0.77       20.46     12.15 o
  12   2  23      399.05      425.46     39.54 o
  13   2  23       76.88      100.34     31.12 o
  14   2  23       38.69       34.73     14.61 o
   1   3  23      959.43      990.60     17.86 o
   2   3  23        2.54        7.45      5.83 o
   3   3  23      403.79      392.35     12.32 o
   4   3  23        3.79       -5.91      5.91 o
   5   3  23        4.28        4.89      7.13 o
   6   3  23       20.09       40.43     11.02 o
   7   3  23        0.00       -9.08     22.04 o
   8   3  23      116.22      133.63     25.28 o
   9   3  23      308.28      307.20     15.11 o
  10   3  23      875.00      857.42     46.03 o
  11   3  23        0.36       -1.30     13.92 o
  12   3  23       18.89       19.96     22.04 o
  13   3  23      374.45      336.12     21.58 o
   0   4  23        2.00        1.30      5.19 o
   1   4  23      226.02      244.61      8.67 o
   2   4  23       19.79       21.40      5.28 o
   3   4  23       86.60      103.21      6.22 o
   4   4  23      315.21      303.15     34.36 o
   5   4  23       40.32       43.15     12.97 o
   6   4  23       93.98       86.46     11.00 o
   7   4  23      158.06      133.56     12.15 o
   8   4  23        7.35       -0.65      9.17 o
   9   4  23        0.01       -4.28     10.51 o
  10   4  23        8.16       18.08     13.66 o
  11   4  23       27.67        7.99     14.03 o
  12   4  23        6.66      -15.31     15.31 o
  13   4  23      165.23      162.28     21.35 o
   1   5  23       87.09       82.09      6.47 o
   2   5  23       69.99       75.61      7.75 o
   3   5  23      458.86      456.05     16.78 o
   4   5  23      104.75      103.31     18.80 o
   5   5  23      532.65      610.22     20.61 o
   6   5  23      143.05      148.46     20.74 o
   7   5  23        0.23        2.59     24.63 o
   8   5  23      232.68      215.13     16.02 o
   9   5  23        3.45       20.70     13.39 o
  10   5  23       22.41       11.36     16.21 o
  11   5  23       24.70       17.21     16.43 o
  12   5  23       28.66       50.34     21.18 o
   0   6  23       89.11      101.13     14.26 o
   1   6  23      387.56      413.22     30.47 o
   2   6  23       71.43       63.32     13.79 o
   3   6  23      113.91      110.77     16.21 o
   4   6  23      218.53      191.46     12.74 o
   5   6  23        1.17        3.33     27.88 o
   6   6  23      143.28      107.75     12.97 o
   7   6  23      289.41      239.12     17.86 o
   8   6  23       20.28        9.94     13.66 o
   9   6  23      487.60      534.75     26.02 o
  10   6  23       42.69       33.30     19.19 o
   1   7  23       53.65       36.37     25.93 o
   2   7  23        0.47       -2.59     29.17 o
   3   7  23        0.63       22.69     14.67 o
   4   7  23      142.11      146.46     17.44 o
   5   7  23      154.59      112.62     16.85 o
   6   7  23        1.56       13.21     14.33 o
   7   7  23      103.01      115.76     44.08 o
   8   7  23       35.82       40.80     19.31 o
   0   8  23       72.53       42.79     25.93 o
   1   8  23      106.97       56.18     17.03 o
   2   8  23        6.22      -15.48     16.02 o
   3   8  23       12.84       -6.27     16.94 o
   4   8  23       18.94       40.47     28.52 o
   5   8  23      147.59       95.86     39.54 o
   0   0  24     4618.19     4659.70    124.47 o
   1   0  24     3462.05     3556.36     76.49 o
   2   0  24       85.95       68.72      7.78 o
   3   0  24      363.68      278.75     11.67 o
   4   0  24       34.99       19.45      6.48 o
   5   0  24     1164.69     1374.31     35.01 o
   6   0  24     5531.59     5900.47    103.72 o
   7   0  24      761.18      710.49     18.15 o
   8   0  24      115.20       81.68     14.26 o
   9   0  24       29.26       32.41     14.26 o
  10   0  24       40.95       11.67     15.56 o
  11   0  24      142.16      103.72     18.15 o
  12   0  24       50.30       19.45     20.74 o
  13   0  24       36.88       14.26     19.45 o
  14   0  24       54.35        6.48     22.04 o
   1   1  24      105.71      105.48      5.91 o
   2   1  24      661.36      610.05     12.83 o
   3   1  24      186.81      163.95     12.97 o
   4   1  24      157.86      171.38      9.08 o
   5   1  24       86.35       73.16      5.91 o
   6   1  24      322.95      337.10      9.96 o
   7   1  24      173.53      169.03      5.50 o
   8   1  24        2.54        9.08     10.37 o
   9   1  24       40.61       20.60     12.35 o
  10   1  24      186.94      160.84     14.94 o
  11   1  24      155.00      165.84     20.10 o
  12   1  24      584.87      563.55     26.58 o
  13   1  24      150.70      120.07     16.02 o
  14   1  24      256.00      268.57     37.60 o
   0   2  24     1999.31     1957.75     41.49 o
   1   2  24     1730.81     1862.19     29.17 o
   2   2  24      759.07      730.62     17.35 o
   3   2  24      869.79      882.47     19.57 o
   4   2  24      335.53      280.70     10.28 o
   5   2  24      964.65      879.48     19.57 o
   6   2  24       65.37       61.25      7.16 o
   7   2  24        0.75        3.51      7.44 o
   8   2  24     1230.62     1389.13     66.12 o
   9   2  24      151.34      159.90     14.58 o
  10   2  24      712.13      640.24     46.67 o
  11   2  24      107.12      107.66     20.74 o
  12   2  24        4.63       19.61     32.41 o
  13   2  24      334.33      360.84     22.04 o
   1   3  24      460.35      466.74     12.32 o
   2   3  24      133.73      164.83      7.75 o
   3   3  24     4565.21     4710.61     68.79 o
   4   3  24        6.09        1.85      8.43 o
   5   3  24      377.03      354.90     12.74 o
   6   3  24      116.38      127.74     11.92 o
   7   3  24     1647.76     1745.29     46.03 o
   8   3  24      221.59      234.70     13.75 o
   9   3  24      148.92      133.61     19.45 o
  10   3  24        8.65       23.49     14.87 o
  11   3  24      332.18      357.69     22.54 o
  12   3  24       84.32       61.82     15.10 o
  13   3  24        8.72       -2.59     16.24 o
   0   4  24     6641.76     7215.14    154.29 o
   1   4  24     2042.35     2102.31     33.77 o
   2   4  24      326.64      339.93     22.69 o
   3   4  24        0.95        4.63      6.22 o
   4   4  24       37.59       55.40     12.32 o
   5   4  24     1365.93     1434.81     34.51 o
   6   4  24      445.27      428.94     19.69 o
   7   4  24       67.75       61.62     11.43 o
   8   4  24      101.28       95.18     25.28 o
   9   4  24      134.85      143.83     21.39 o
  10   4  24      610.69      653.66     28.95 o
  11   4  24       58.15       83.85     20.10 o
  12   4  24       53.20       48.34     15.56 o
   1   5  24      356.79      355.63     14.33 o
   2   5  24      552.61      521.64     16.94 o
   3   5  24       40.79       37.74     18.15 o
   4   5  24      102.03      101.25     12.97 o
   5   5  24       80.01       88.64     11.43 o
   6   5  24      244.70      201.01     18.80 o
   7   5  24      296.96      305.28     22.04 o
   8   5  24       59.93       60.89     14.91 o
   9   5  24      424.89      410.13     27.23 o
  10   5  24       76.55       87.26     37.60 o
  11   5  24       68.07       65.32     24.63 o
   0   6  24      261.96      250.23     19.45 o
   1   6  24        2.65       12.97     18.80 o
   2   6  24      280.79      281.20     17.70 o
   3   6  24       30.49       22.44     21.39 o
   4   6  24      364.65      342.45     18.65 o
   5   6  24       34.92       15.45     17.50 o
   6   6  24      175.52      167.18     15.11 o
   7   6  24       66.95       36.84     15.56 o
   8   6  24       27.35       31.21     13.27 o
   9   6  24      119.27       68.95     14.26 o
   1   7  24      267.48      246.73     18.45 o
   2   7  24      100.46       98.72     18.80 o
   3   7  24       33.16       32.21     13.91 o
   4   7  24       23.58        0.11     25.28 o
   5   7  24       70.64       92.42     16.43 o
   6   7  24       52.09       69.92     17.86 o
   7   7  24      353.66      357.57     23.97 o
   0   8  24      170.24      102.43     24.63 o
   1   8  24      275.60      246.07     22.45 o
   2   8  24       85.25       64.33     22.70 o
   3   8  24       61.28       81.68     25.51 o
   1   1  25        2.55        5.09      5.91 o
   2   1  25       48.34       37.17     14.26 o
   3   1  25       56.00       64.35      4.98 o
   4   1  25      202.92      185.64     10.37 o
   5   1  25      648.78      693.71     15.50 o
   6   1  25       39.12       45.69      7.78 o
   7   1  25      167.84      173.32      9.59 o
   8   1  25       34.10       39.88     11.21 o
   9   1  25       16.23       25.20     11.21 o
  10   1  25       31.91       33.71     11.92 o
  11   1  25      475.58      510.18     22.00 o
  12   1  25        8.27        4.14     14.19 o
  13   1  25      249.60      222.23     17.86 o
   0   2  25     1740.02     1699.74     40.19 o
   1   2  25        1.06        1.18      5.83 o
   2   2  25        0.42        2.59      6.42 o
   3   2  25        5.94       -2.78      6.22 o
   4   2  25       78.13       69.49     16.21 o
   5   2  25       73.99       73.57      7.44 o
   6   2  25     1263.58     1259.17     28.78 o
   7   2  25       55.46       28.78      8.63 o
   8   2  25        4.15       -0.14      8.39 o
   9   2  25       56.22       27.64     11.43 o
  10   2  25       93.43       93.64     14.67 o
  11   2  25        2.54       28.48     13.27 o
  12   2  25      169.93      139.28     15.50 o
  13   2  25      119.59      104.49     16.79 o
   1   3  25      319.00      304.23      9.59 o
   2   3  25       37.31       18.80      6.42 o
   3   3  25       12.92        7.22      6.22 o
   4   3  25        9.84       15.76      5.91 o
   5   3  25     1429.83     1551.72     33.55 o
   6   3  25       28.64       34.22     10.51 o
   7   3  25       19.29       -1.67     15.56 o
   8   3  25      159.43      150.01     13.75 o
   9   3  25       88.26       91.73     14.13 o
  10   3  25        3.80       -2.88     14.58 o
  11   3  25        0.00        5.26     14.82 o
  12   3  25      104.85      129.98     22.04 o
   0   4  25      136.33      156.88     12.97 o
   1   4  25        3.57        1.30      7.78 o
   2   4  25      356.83      326.85     11.92 o
   3   4  25      921.31      876.10     21.09 o
   4   4  25       49.97       62.81     10.51 o
   5   4  25      768.27      768.36     23.63 o
   6   4  25      647.28      716.20     24.70 o
   7   4  25      182.72      159.19     13.66 o
   8   4  25      621.88      696.52     24.55 o
   9   4  25       18.49       -5.09     11.75 o
  10   4  25       39.69       20.62     14.01 o
  11   4  25        6.11      -14.94     15.19 o
  12   4  25       74.25      110.26     60.29 o
   1   5  25      104.66      113.84     25.93 o
   2   5  25       53.51       96.45     14.33 o
   3   5  25       86.49       46.60     10.51 o
   4   5  25      116.91       94.63     12.32 o
   5   5  25       67.08       75.22     11.00 o
   6   5  25       16.07       30.40     20.10 o
   7   5  25      323.92      293.69     17.13 o
   8   5  25       33.75       25.60     14.01 o
   9   5  25      259.74      275.70     21.03 o
  10   5  25      152.14      152.21     19.31 o
   0   6  25      390.93      356.54     24.63 o
   1   6  25      137.93      112.97     12.97 o
   2   6  25        2.11       -1.30     13.44 o
   3   6  25      273.46      287.30     40.84 o
   4   6  25      122.19      148.49     23.34 o
   5   6  25       52.45       61.71     17.50 o
   6   6  25       14.38        7.82     18.15 o
   7   6  25        0.37       16.48     12.45 o
   8   6  25      179.23      193.12     20.74 o
   9   6  25       37.68       66.74     18.27 o
   1   7  25      121.56      120.69     16.43 o
   2   7  25        3.35        9.17     18.78 o
   3   7  25      220.70      184.12     20.85 o
   4   7  25      211.17      257.67     26.58 o
   5   7  25      103.81       87.45     18.80 o
   6   7  25       66.99       56.24     17.72 o
   0   8  25      326.01      303.39     33.71 o
   1   8  25       29.15       30.75     17.67 o
   0   0  26     1802.89     1684.18     53.16 o
   1   0  26      112.81      128.36     10.37 o
   2   0  26       40.14       35.01      7.78 o
   3   0  26      604.46      640.48     20.74 o
   4   0  26      294.83      320.24     14.26 o
   5   0  26        1.01        2.59      6.48 o
   6   0  26        1.46      -11.67     14.26 o
   7   0  26     1222.61     1200.58     37.60 o
   8   0  26     1669.53     1715.30     63.53 o
   9   0  26      613.80      692.34     31.12 o
  10   0  26      144.10       77.79     16.85 o
  11   0  26      330.60      352.65     25.93 o
  12   0  26      239.41      247.64     28.52 o
  13   0  26      145.25       88.16     20.74 o
   1   1  26       12.73        7.78      7.16 o
   2   1  26        0.03        1.94      4.58 o
   3   1  26     1050.06     1054.84     35.65 o
   4   1  26      201.69      180.70     19.45 o
   5   1  26      167.33      146.75      8.67 o
   6   1  26      180.60      151.51      9.96 o
   7   1  26      571.28      594.03     19.19 o
   8   1  26       88.34       88.61     12.74 o
   9   1  26        0.11       16.21     27.23 o
  10   1  26      295.07      298.73     18.99 o
  11   1  26        3.02       -9.99     12.35 o
  12   1  26      304.83      267.73     18.27 o
  13   1  26       28.31        3.81     22.69 o
   0   2  26      194.19      178.92     15.56 o
   1   2  26     1107.84     1187.94     59.64 o
   2   2  26     2040.83     1996.27     36.36 o
   3   2  26       12.11        4.99      5.91 o
   4   2  26     1413.25     1313.18     27.86 o
   5   2  26      341.73      297.79     12.83 o
   6   2  26      338.75      344.38     14.94 o
   7   2  26       49.37       54.86      8.63 o
   8   2  26      575.72      536.44     19.19 o
   9   2  26        5.90       13.15     12.45 o
  10   2  26       52.98       67.93     20.74 o
  11   2  26        5.50        5.14     14.01 o
  12   2  26       51.52       49.98     15.11 o
   1   3  26       49.92       34.76      5.91 o
   2   3  26      530.87      516.90     24.63 o
   3   3  26      371.15      352.28     11.81 o
   4   3  26        0.63        3.43      7.44 o
   5   3  26      137.32      133.19     13.27 o
   6   3  26      129.81      151.87     17.50 o
   7   3  26      832.88      892.26     24.70 o
   8   3  26      418.69      413.31     30.47 o
   9   3  26        4.31       15.63     27.23 o
  10   3  26       30.49       10.46     14.01 o
  11   3  26       78.02       89.35     17.72 o
  12   3  26       20.42       34.76     16.50 o
   0   4  26        3.50       -5.19     12.97 o
   1   4  26        5.60       -7.75      7.75 o
   2   4  26        6.07        7.78      6.96 o
   3   4  26       75.67       68.26      9.01 o
   4   4  26       33.84       36.87     10.51 o
   5   4  26      105.39      116.84     11.21 o
   6   4  26       16.27       31.92     14.26 o
   7   4  26       19.11       22.04     12.83 o
   8   4  26       52.98       72.63     23.99 o
   9   4  26      617.27      697.60     32.71 o
  10   4  26      197.19      167.21     16.07 o
  11   4  26        0.71        9.36     16.20 o
   1   5  26      305.12      305.02     22.04 o
   2   5  26       22.31       19.82     25.93 o
   3   5  26       61.52       77.97     12.71 o
   4   5  26       28.26       23.99     13.34 o
   5   5  26       22.34       14.78     19.45 o
   6   5  26      125.05      155.50     13.27 o
   7   5  26        1.27        1.40     13.61 o
   8   5  26        0.59        6.96     14.91 o
   9   5  26       67.35       67.91     27.23 o
  10   5  26       19.63       39.05     18.99 o
   0   6  26      496.79      543.24     33.71 o
   1   6  26       28.48        7.57     13.15 o
   2   6  26      263.18      240.58     19.45 o
   3   6  26      412.79      438.46     51.21 o
   4   6  26      620.05      626.05     39.54 o
   5   6  26      320.42      261.02     17.47 o
   6   6  26       86.84       95.20     18.27 o
   7   6  26      258.73      218.13     22.31 o
   8   6  26        0.29        7.98     17.35 o
   1   7  26        1.52       -2.29     15.84 o
   2   7  26       11.67       33.71     16.50 o
   3   7  26      132.40      103.49     19.19 o
   4   7  26      150.06      131.27     20.55 o
   5   7  26        2.60       -0.83     31.12 o
   1   1  27      117.40      136.79     11.02 o
   2   1  27        0.59        3.09      5.91 o
   3   1  27      309.17      295.40     10.89 o
   4   1  27      472.23      441.39     14.58 o
   5   1  27       76.50       61.28     14.26 o
   6   1  27       28.34       23.99     10.08 o
   7   1  27        0.08        1.71      9.72 o
   8   1  27       53.04       28.64     12.32 o
   9   1  27        0.27        4.82     12.45 o
  10   1  27       61.53       49.65     12.97 o
  11   1  27      260.77      288.97     22.69 o
  12   1  27       66.30       62.10     20.74 o
   0   2  27       77.30       79.09     18.15 o
   1   2  27      106.68       98.96      9.59 o
   2   2  27        8.42       16.45      8.43 o
   3   2  27      198.31      180.35      9.59 o
   4   2  27        0.01       -0.61     12.97 o
   5   2  27      170.62      152.66     11.81 o
   6   2  27      138.35      135.64     11.21 o
   7   2  27       20.59       10.31      9.03 o
   8   2  27      670.46      660.58     27.88 o
   9   2  27       87.43       96.68     14.91 o
  10   2  27        0.91        6.04     20.74 o
  11   2  27       12.70       14.89     13.27 o
  12   2  27      109.66      137.91     18.27 o
   1   3  27      107.29       95.47     10.51 o
   2   3  27      213.02      241.74     20.74 o
   3   3  27      857.49      907.84     22.34 o
   4   3  27      393.82      400.11     14.94 o
   5   3  27      160.78      184.01     13.08 o
   6   3  27        1.31       -9.59      9.59 o
   7   3  27        0.26        2.92     10.55 o
   8   3  27      778.87      857.83     32.06 o
   9   3  27        9.54        3.89     11.75 o
  10   3  27       51.17       73.65     15.50 o
  11   3  27       22.72       -8.21     60.94 o
   0   4  27      474.59      531.57     24.63 o
   1   4  27       14.87       15.56     11.00 o
   2   4  27       93.42       94.08     10.51 o
   3   4  27        6.13       12.97      9.59 o
   4   4  27        2.72       -0.80      9.59 o
   5   4  27        7.26       -6.30     15.56 o
   6   4  27      125.14      158.51     12.15 o
   7   4  27      287.17      304.67     18.06 o
   8   4  27      388.78      346.14     21.10 o
   9   4  27      712.39      653.38     37.60 o
  10   4  27       11.44        0.00     20.10 o
   1   5  27       75.45       69.00     13.34 o
   2   5  27       32.66       10.00     25.93 o
   3   5  27       63.00       42.79     12.71 o
   4   5  27       51.93       43.72     11.21 o
   5   5  27      274.60      290.12     26.58 o
   6   5  27      116.32      119.74     16.29 o
   7   5  27        3.74       21.16     12.74 o
   8   5  27       14.70        8.81     16.21 o
   9   5  27       87.33       56.79     20.61 o
   0   6  27        5.03       -3.89     16.85 o
   1   6  27       13.32       -3.09     14.91 o
   2   6  27       11.49        4.84     13.66 o
   3   6  27      648.82      604.06     23.97 o
   4   6  27      228.85      233.49     18.94 o
   5   6  27       39.91       13.97     14.26 o
   6   6  27       97.28      111.02     16.20 o
   7   6  27       52.69       87.14     18.64 o
   1   7  27        7.67        3.10     15.31 o
   2   7  27      178.16      167.02     19.57 o
   3   7  27       18.73       34.64     19.69 o
   4   7  27       28.82       37.49     21.53 o
   0   0  28     2490.76     2373.93     77.79 o
   1   0  28       87.68       93.35     10.37 o
   2   0  28       23.26       -1.30      9.08 o
   3   0  28      131.64      103.72     10.37 o
   4   0  28      832.40      897.19     32.41 o
   5   0  28      118.82      102.43     16.85 o
   6   0  28       88.17       71.31     16.85 o
   7   0  28      993.36      947.76     44.08 o
   8   0  28      293.81      207.44     27.23 o
   9   0  28       44.40       57.05     16.85 o
  10   0  28      564.74      598.99     35.01 o
  11   0  28      214.30      150.40     20.74 o
  12   0  28       97.68      114.09     25.93 o
   1   1  28      427.68      403.74     28.52 o
   2   1  28      930.72      893.17     22.18 o
   3   1  28        7.39        9.28      5.91 o
   4   1  28        2.91        8.94     21.39 o
   5   1  28       19.04       18.86      9.01 o
   6   1  28        9.04       19.88      9.59 o
   7   1  28      108.39      133.44     14.19 o
   8   1  28      246.50      239.08     23.99 o
   9   1  28        0.10       -1.84     13.15 o
  10   1  28      164.67      113.71     15.87 o
  11   1  28      103.61       84.49     22.04 o
  12   1  28        0.20        8.72     14.94 o
   0   2  28       13.46      -14.26     14.26 o
   1   2  28      272.49      212.84     18.15 o
   2   2  28      387.16      392.68     15.56 o
   3   2  28      142.65      144.51     10.51 o
   4   2  28       56.60       58.57      9.82 o
   5   2  28      810.43      837.15     22.70 o
   6   2  28      463.69      514.13     20.49 o
   7   2  28      139.91      112.67     23.34 o
   8   2  28        1.89      -15.56     15.56 o
   9   2  28       66.35       42.79     12.83 o
  10   2  28      276.53      226.96     22.04 o
  11   2  28       53.87       49.19     15.87 o
   1   3  28      280.71      279.48     21.39 o
   2   3  28      758.98      904.16     24.18 o
   3   3  28      111.24      112.13      9.96 o
   4   3  28      232.97      200.15     16.21 o
   5   3  28      298.56      351.36     16.50 o
   6   3  28      126.22      112.91     20.10 o
   7   3  28        5.93       -8.32     10.55 o
   8   3  28       72.13       45.52     16.79 o
   9   3  28        1.50       19.06     13.39 o
  10   3  28      171.09      162.02     17.72 o
  11   3  28       17.23       24.92     18.15 o
   0   4  28        9.53       22.04     12.97 o
   1   4  28     1015.69     1080.13     28.78 o
   2   4  28     2531.73     2773.14     62.03 o
   3   4  28      115.94      109.88     19.45 o
   4   4  28        6.93        4.19     11.50 o
   5   4  28        0.16       -1.30     15.56 o
   6   4  28        0.00       -6.13      9.59 o
   7   4  28        7.03       -4.30     11.43 o
   8   4  28        3.51       19.79     16.85 o
   9   4  28      108.11       89.58     17.35 o
  10   4  28       44.66       57.77     15.31 o
   1   5  28      366.74      381.33     21.00 o
   2   5  28       94.01       69.66     14.33 o
   3   5  28       30.85       39.23     16.85 o
   4   5  28        1.72       17.43     12.15 o
   5   5  28       10.31       30.47     11.92 o
   6   5  28        8.18       13.83     15.56 o
   7   5  28       20.44       32.41     13.51 o
   8   5  28       21.67       26.84     17.26 o
   0   6  28       60.94       84.27     20.74 o
   1   6  28      737.84      744.50     30.21 o
   2   6  28       13.78      -17.50     17.50 o
   3   6  28       14.33       33.89     16.02 o
   4   6  28       15.37       25.22     17.50 o
   5   6  28       81.87       73.60     18.67 o
   6   6  28      261.92      292.67     33.06 o
   1   7  28       40.86       23.28     17.85 o
   1   1  29       30.72        8.56     12.32 o
   2   1  29      156.89      158.65     23.99 o
   3   1  29      183.95      180.11     13.61 o
   4   1  29       80.24       81.71     11.18 o
   5   1  29       32.87       48.58     11.43 o
   6   1  29        0.21        8.43     11.00 o
   7   1  29       16.82       32.02     20.10 o
   8   1  29        1.55       27.95     19.45 o
   9   1  29       90.01       65.68     14.19 o
  10   1  29        2.60       10.80     13.66 o
  11   1  29      491.03      487.95     27.23 o
   0   2  29      137.26      152.99     19.45 o
   1   2  29      669.40      666.82     31.12 o
   2   2  29      291.68      303.35     16.50 o
   3   2  29      104.11       88.92      9.96 o
   4   2  29       87.15       75.99     17.50 o
   5   2  29       51.39       60.39     16.85 o
   6   2  29       27.91       28.26     25.28 o
   7   2  29       29.00       37.14     14.19 o
   8   2  29      137.41      114.42     14.58 o
   9   2  29        2.42        9.45     12.45 o
  10   2  29       66.35       41.24     19.45 o
  11   2  29      531.62      447.70     23.99 o
   1   3  29       69.94       65.60     10.51 o
   2   3  29       19.34       -0.65      9.17 o
   3   3  29      278.83      301.16     24.63 o
   4   3  29       75.36       75.20     11.43 o
   5   3  29        8.66        5.19     10.08 o
   6   3  29        2.66       -2.39     11.21 o
   7   3  29       18.93       12.93     14.61 o
   8   3  29        2.31       -9.84     15.56 o
   9   3  29       97.31       73.90     17.35 o
  10   3  29       58.25       37.78     15.56 o
   0   4  29      223.87      172.44     18.15 o
   1   4  29       65.63       70.67     12.15 o
   2   4  29        1.70      -12.13     13.66 o
   3   4  29      150.42      176.52     16.07 o
   4   4  29      148.11      167.71     16.79 o
   5   4  29      282.50      254.09     17.13 o
   6   4  29      215.46      193.87     16.79 o
   7   4  29       58.79       59.91     14.61 o
   8   4  29       24.72       37.29     18.99 o
   9   4  29        3.66      -15.56     15.56 o
   1   5  29        8.67       -9.58     20.10 o
   2   5  29      226.47      267.02     37.60 o
   3   5  29       10.60       -0.50     10.99 o
   4   5  29       12.91       28.44     20.74 o
   5   5  29      211.70      213.84     19.45 o
   6   5  29        1.35       21.46     12.35 o
   7   5  29      138.24      111.91     22.04 o
   0   6  29       89.91       95.94     22.04 o
   1   6  29       89.62      107.11     22.04 o
   2   6  29       45.73       43.80     16.07 o
   3   6  29        6.14       10.89     13.66 o
   4   6  29       14.95       50.27     26.58 o
   5   6  29      311.93      267.21     23.99 o
   0   0  30      479.51      566.58     37.60 o
   1   0  30      330.61      322.83     20.74 o
   2   0  30      206.35      194.48     16.85 o
   3   0  30        3.63       40.19     22.04 o
   4   0  30     4061.21     3988.10    132.25 o
   5   0  30        7.71       -6.48     16.85 o
   6   0  30      279.72      250.23     24.63 o
   7   0  30      106.99       84.27     22.04 o
   8   0  30     1368.67     1514.34     86.87 o
   9   0  30      298.08      326.72     25.93 o
  10   0  30      542.64      530.28     37.60 o
   1   1  30      145.26      121.26     11.00 o
   2   1  30        0.20        2.06      9.59 o
   3   1  30       39.98       24.99      9.96 o
   4   1  30        8.96        5.38     22.69 o
   5   1  30      151.04      164.12     20.10 o
   6   1  30       51.21       47.20     11.43 o
   7   1  30      180.13      142.54     14.33 o
   8   1  30       30.59       45.68     13.39 o
   9   1  30      331.76      368.81     21.95 o
  10   1  30        7.92       30.10     16.50 o
   0   2  30       48.46       59.64     22.04 o
   1   2  30       62.18       61.62     11.81 o
   2   2  30      344.19      311.55     20.74 o
   3   2  30       10.90       23.31     11.67 o
   4   2  30      717.72      783.10     23.78 o
   5   2  30      115.57       74.89     13.08 o
   6   2  30      185.24      182.84     14.58 o
   7   2  30       29.61       16.37     22.04 o
   8   2  30        6.35        8.43     14.91 o
   9   2  30       73.90       50.56     13.75 o
  10   2  30       22.79       13.17     16.29 o
   1   3  30     3924.35     4595.62     84.80 o
   2   3  30      171.69      173.98     13.75 o
   3   3  30       58.86       37.15     22.04 o
   4   3  30       11.26       17.86     13.66 o
   5   3  30       37.48       53.36     13.66 o
   6   3  30        0.08        7.07     29.17 o
   7   3  30      363.06      400.99     44.08 o
   8   3  30        1.96       10.37     16.85 o
   9   3  30      422.65      428.67     24.89 o
   0   4  30      237.62      210.04     19.45 o
   1   4  30       38.23       48.16     12.45 o
   2   4  30     2309.02     2460.65     65.62 o
   3   4  30        0.73      -25.02     27.23 o
   4   4  30      134.87      136.06     17.26 o
   5   4  30      148.12      126.14     14.01 o
   6   4  30        7.77        3.16     14.33 o
   7   4  30        0.15      -14.38     16.45 o
   8   4  30      310.75      279.13     28.47 o
   1   5  30       68.34       91.21     32.41 o
   2   5  30       18.83       23.13     14.01 o
   3   5  30      402.89      417.36     25.93 o
   4   5  30        8.91       -6.07     11.97 o
   5   5  30        0.04       -3.69     14.58 o
   6   5  30       96.49       93.63     15.50 o
   0   6  30      141.98      110.20     25.93 o
   1   6  30        0.10       23.18     14.33 o
   2   6  30       42.47       32.82     18.38 o
   3   6  30        9.22       18.80     15.59 o
   1   1  31       15.33       26.49     12.97 o
   2   1  31        0.54        2.04     17.50 o
   3   1  31      223.50      275.62     18.78 o
   4   1  31        1.50        1.10     11.75 o
   5   1  31       50.23       57.97     19.45 o
   6   1  31       11.59       11.67     11.92 o
   7   1  31      142.06      137.06     14.58 o
   8   1  31      162.81      148.52     15.87 o
   9   1  31       12.26      -12.35     12.35 o
   0   2  31      265.74      302.09     27.23 o
   1   2  31       17.00       17.80      9.96 o
   2   2  31      221.76      223.43     14.19 o
   3   2  31      151.32      145.76     12.74 o
   4   2  31      148.88      139.83     13.08 o
   5   2  31      107.89       91.90     13.66 o
   6   2  31      133.54      113.42     14.94 o
   7   2  31       12.53        7.78     11.92 o
   8   2  31        0.12        4.68     16.21 o
   9   2  31       59.60       42.79     15.11 o
   1   3  31        9.15       -1.69     10.51 o
   2   3  31       14.76       11.15     12.95 o
   3   3  31       96.11       85.67     15.31 o
   4   3  31       41.00       37.25     17.27 o
   5   3  31      390.95      370.67     30.47 o
   6   3  31       87.99      105.96     52.51 o
   7   3  31        7.03       -1.63     22.69 o
   8   3  31       56.50       52.69     14.94 o
   0   4  31      293.43      276.16     28.52 o
   1   4  31      105.01       95.76     13.91 o
   2   4  31      185.84      174.84     19.45 o
   3   4  31       31.13       -4.12     27.88 o
   4   4  31      124.84      108.36     22.69 o
   5   4  31      132.79       90.75     29.17 o
   6   4  31       10.07       -0.54     23.34 o
   7   4  31        0.25        6.20     17.00 o
   1   5  31      530.42      509.97     26.40 o
   2   5  31        9.36       14.42     14.33 o
   3   5  31        0.62       -4.93     15.10 o
   4   5  31       57.01       72.44     16.02 o
   5   5  31       72.29       39.31     16.78 o
   0   0  32       23.22       -7.78     12.97 o
   1   0  32       24.63       -6.48     18.15 o
   2   0  32       68.09       63.53     16.85 o
   3   0  32      104.65      107.61     23.34 o
   4   0  32      367.42      438.22     37.60 o
   5   0  32      321.34      331.91     29.82 o
   6   0  32      243.95      235.97     25.93 o
   7   0  32       31.79        9.08     19.45 o
   8   0  32      229.96      188.00     25.93 o
   9   0  32       10.54        3.89     19.45 o
   1   1  32      147.42      134.26     14.01 o
   2   1  32       12.57       55.00     14.58 o
   3   1  32        5.55      -11.43     11.43 o
   4   1  32       37.77       43.35     24.63 o
   5   1  32      125.50      122.17     19.19 o
   6   1  32      115.61      142.73     19.45 o
   7   1  32       95.59       58.39     13.27 o
   8   1  32       37.00       53.16     14.33 o
   9   1  32      149.61      170.61     19.69 o
   0   2  32      284.35      299.50     27.23 o
   1   2  32        0.45       -0.90     10.51 o
   2   2  32      149.67      154.42     14.19 o
   3   2  32      266.65      307.91     29.17 o
   4   2  32      172.48      110.42     15.10 o
   5   2  32      523.85      523.81     25.54 o
   6   2  32       80.39       86.35     14.58 o
   7   2  32      190.09      195.15     23.34 o
   8   2  32      226.16      236.03     17.35 o
   1   3  32       33.31       36.61     20.74 o
   2   3  32       82.83       85.48     13.27 o
   3   3  32        0.00       -1.42     15.29 o
   4   3  32      335.71      341.41     22.77 o
   5   3  32       86.69       84.96     25.93 o
   6   3  32       20.69       36.26     19.44 o
   7   3  32       74.17      121.34     22.90 o
   0   4  32       35.12        5.19     18.15 o
   1   4  32      425.44      444.42     28.52 o
   2   4  32        8.91       -7.87     13.66 o
   3   4  32      138.74      141.70     29.82 o
   4   4  32       14.48       14.13     15.98 o
   5   4  32      126.43      136.20     16.85 o
   6   4  32        0.12       -9.45     18.80 o
   1   5  32      229.34      220.61     36.30 o
   2   5  32       59.11       51.03     17.86 o
   3   5  32        0.01        7.93     20.74 o
   1   1  33        1.84       -7.15     13.66 o
   2   1  33      175.70      136.01     16.50 o
   3   1  33       40.83       51.82     14.58 o
   4   1  33       35.05       33.71     15.59 o
   5   1  33       44.56       65.93     14.19 o
   6   1  33       35.80       20.31     12.35 o
   7   1  33       10.21       26.79     12.35 o
   0   2  33      323.13      324.13     23.34 o
   1   2  33       88.89       92.48     13.27 o
   2   2  33      134.38      158.85     19.42 o
   3   2  33        0.02      -14.22     14.22 o
   4   2  33       40.02       27.46     27.23 o
   5   2  33      217.00      222.97     54.45 o
   6   2  33        6.36        9.66     14.94 o
   7   2  33        2.51       23.34     19.25 o
   1   3  33      613.96      659.11     29.82 o
   2   3  33       19.75       19.07     14.33 o
   3   3  33       28.70       26.40     16.45 o
   4   3  33       52.96       45.73     22.69 o
   5   3  33        9.57       28.86     49.92 o
   6   3  33       79.24      105.93     26.58 o
   0   4  33      145.78      169.84     27.23 o
   1   4  33      246.02      260.30     21.77 o
   2   4  33        4.61       -2.59     14.67 o
   3   4  33        4.09       10.11     23.34 o
   4   4  33      132.32      102.81     29.17 o
   0   0  34        4.00       10.37     35.01 o
   1   0  34       60.05       -1.30     24.63 o
   2   0  34      426.16      338.39     29.82 o
   3   0  34       34.24       29.82     22.04 o
   4   0  34      568.79      464.15     35.01 o
   5   0  34      124.13      121.87     29.82 o
   6   0  34       24.84       11.67     18.15 o
   1   1  34       27.07       21.39     21.39 o
   2   1  34       18.52       28.52     21.39 o
   3   1  34       14.17       16.21     12.83 o
   4   1  34       32.70       21.39     16.43 o
   5   1  34        1.91      -15.52     16.21 o
   6   1  34       56.41       51.34     17.72 o
   0   2  34      456.14      481.01     31.12 o
   1   2  34       67.33       46.60     14.61 o
   2   2  34        3.00       26.42     26.58 o
   3   2  34      333.66      378.89     24.46 o
   4   2  34       70.70       59.29     33.06 o
   5   2  34      698.15      655.29     68.72 o
   6   2  34        0.94        8.71     23.34 o
   1   3  34      697.21      664.24     33.55 o
   2   3  34       59.34       55.78     25.93 o
   3   3  34       16.36       33.21     31.12 o
   4   3  34     1236.80     1291.84     59.64 o
   0   4  34      963.65      882.93     47.97 o
   1   1  35       19.93       47.73     35.65 o
   2   1  35        0.21       18.52     17.44 o
   3   1  35      124.91      112.01     20.18 o
   4   1  35       69.09      101.06     19.31 o
   5   1  35        5.46       18.56     29.17 o
   0   2  35        3.78      -12.97     31.12 o
   1   2  35        7.71        7.57     16.78 o
   2   2  35       89.06       92.31     16.85 o
   3   2  35        0.04        5.76     18.80 o
   4   2  35        0.38       28.83     18.60 o
   1   3  35       27.39        8.32     17.47 o
   0   0  36      758.28      907.56     93.35 o
   1   0  36        2.48      -14.26     37.60 o
   2   0  36        9.15      -12.97     31.12 o
   3   0  36      100.68      115.39     36.30 o
   1   1  36      394.54      347.68     30.46 o
   2   1  36      187.65      193.65     25.47 o
 
